# Supplementary material for: Mathematical Modelling of Molecular Pathways Enabling Tumour Cell Invasion and Migration
Source: PLoS Comput Biol. 2015 Nov 3;11(11):e1004571. doi: 10.1371/journal.pcbi.1004571 (PMC4631357; doi:10.1371/journal.pcbi.1004571)
Supplement: S3 Table — EMT regulators: Snai1, Snai2, Zeb1, Zeb2, and Twist1. (XLSX) [file pcbi.1004571.s013.xlsx]

## Sheet: Sheet1
	We isolated the genes from the EMT regulator module and mutated them one at a time
	in order to assess their importance in the fate of the cells. All simulations are done for all combinations of inputs.
	Black circles represent possible phenotypes (not showing the possible values of inputs and internal variables)
	A more thorough description on what these circles represent and how to read this table is given in S4_Table_Mutants for the wild type condition
	Mutant	metastasis	migration	invasion	EMT	apoptosis	cell cycle arrest	homeostatic state
	Snai1 KO							1
						1	1
		1	1	1	1
	Snai1 OE				1		1
		1	1	1	1		1
				1	1		1
	Snai2 KO							1
						1	1
					1		1
		1	1	1	1		1
	Snai2 OE	1	1	1	1		1
					1		1
						1	1
								1
	Zeb1 KO							1
					1		1
						1	1
		1	1	1	1		1
	Zeb1 OE						1
					1		1
		1	1	1	1		1
	Zeb2 KO							1
					1
				1	1
						1	1
	Zeb2 OE						1
		1	1	1	1		1
	Twist1 KO							1
						1	1
							1
	Twist1 OE				1		1
		1	1	1	1		1
	Table S3. Stable states that can be reached by setting the activity of a single EMT regulator to 1 (GoF: gain of function) or 0 (LoF: loss of function).
	EMT regulators: Snai1, Snai2, Zeb1, Zeb2, and Twist1
