# Supplementary material for: Mathematical Modelling of Molecular Pathways Enabling Tumour Cell Invasion and Migration
Source: PLoS Comput Biol. 2015 Nov 3;11(11):e1004571. doi: 10.1371/journal.pcbi.1004571 (PMC4631357; doi:10.1371/journal.pcbi.1004571)
Supplement: S5 Table — (XLS) [file pcbi.1004571.s015.xls]

## Sheet: Signatures
p53	p63_p73	NOTCH (Nocth_pthw)	WNT (Wnt_pthw)	EGFR(ERK_pthw)	TGFB1(TGFB_pthw)	miR34a (miRNA)	AKT1_2 proteolysis	ZEB1 (EMTreg)
Kannan et al (PMID_11402317)	Lin et al (PMID_19816568)	MsigDB_v4 (NOTCH_DN.V1_DN+NOTCH_DN.V1_UP) (PMID_17560996)	MsigDB_v4 (WNT_UP.V1_DN+WNT_UP.V1_UP) (PMID_15794748)	MsigDB_v4 (EGFR_UP.V1_DN+EGFR_UP.V1_UP) (PMID_11888208)	MsigDB_v4 (TGFB1_TARGETS_DN+TGFB1_TARGETS_UP) (PMID_15769904)	miRTarbase_v4	Porstmann et al (PMID_16007182)	Aigner et al (PMID_17486063)
ACTA2	ALFM1	ABCA1	A4GALT	A2M	ABCG1	ACSL1	CTSF	CD24
APBA2	ANAPC4	ABCB9	ABCA1	ABCC3	ABTB2	ACSL4	PLAT	CDH1
APLP1	ANAPC7	ABTB2	ABCC3	ABLIM1	ACSBG1	ACSL6	CTSO	CDH11
ARL4A	ATP5E	ACADL	ACVR1B	ACTG2	ADAM22	ACSS1	CTSB	CDH3
ATF3	ATP5	ADAMTS1	ADAM12	ADD3	ADAMTS1	ADARB1	UBE2L6	CDH4
BAK1	HCCNG1	ADAP1	ADAM19	ADM	ADRB2	ADNP	LMO7	CLDN7
BAK1P1	ATP6	ADCK4	ADAM2	AGL	AKAP12	ADO	PIGK	CRB3
BBC3	V1G1	AGXT2L1	ADAM28	AKAP12	ANGPTL4	AFAP1L2	PLAU	CXADR
BCL6	ATRX	AIM1L	ADAR	ALAS1	ANK1	AHNAK		DMKN
BIRC3	AXUD1	AIPL1	ADCY4	ALG13	ANKLE2	AIMP2		DSC2
BRCA1	B4GALT1	AKIRIN2-AS1	ADRB1	ANGEL2	ANKMY1	AKR1A1		DSP
BTG2	MCM6	ALLC	AGT	ANGPTL4	ANKMY2	AKR1B1		EPCAM
CCNE1	BIRC3	AMOTL2	AIRE	ANK3	AP1AR	AKR7A2		EPPK1
CDC6	BRCA2	AMPH	AKR1B1	ANKRD57	ARHGAP12	AKR7L		F11R
CDKN1A	CCNH	ANGPT4	AKR1E2	ANXA9	ARID5B	ALDH9A1		GJB2
CES2	CDC27	ANGPTL7	AP1B1	AOX1	ATF3	ANXA4		GJB3
COL18A1	CHEK2	ANKH	AP1G2	APBB2	ATRNL1	AP2A1		INADL
CPM	COX4IL	ANXA2P3	AP2S1	APOBEC3B	AVPI1	AP2A2		MAL2
CXADR	CYCS	ARHGAP6	APC2	ARAP2	BAG4	AP2B1		MARVELD2
CXADRP2	DBF4	ARSD	ASH2L	ARFGAP3	BCL6	AP2M1		MPZL2
DDB2	DUSP9	ASB9	ATP4B	ARID5B	BCOR	APEH		MUC1
DGKA	VOD1	ATP1B2	ATP7B	ARL3	BDKRB2	APOL2		OCLN
ENG	FOXO3A	ATP8A1	AURKB	ARL4A	BET1L	ARF6		PCDH7
FAS	GTSE1	ATP8B3	BAI1	ARMC9	BHLHE40	ARHGAP1		PKP3
FEZ1	HDAC1	BAIAP2	BCL7C	ARMCX1	BHMT	ATXN2L		PMEPA1
FOSL2	HTRA2	BARX2	BIK	ARNT2	BIRC3	AXIN2		PPL
G0S2	IGF1	BBOX1	BPGM	ASCL1	BMPR2	AXL		SCEL
GALE	ITM2B	BBS10	BTG4	ASPH	BRDT	B4GALT3		SFN
GDF15	LGALS7	BCAS1	C11orf9	ATF3	C13orf15	BAG6		SH3YL1
GTF2H2	LRDD	BHLHB9	C16orf89	ATF7IP	C14orf93	BCL2		SHROOM3
GTF2H2B	MAP2K6	BTG2	C6orf27	ATXN1	C18orf25	BCL2L13		SYTL1
GTF2H2C	MAP3K14	C15orf31	C8G	BACE2	C19orf21	BCLAF1		TACSTD2
GTF2H2D	MAPK8	C17orf88	C8orf85	BAZ2B	C19orf57	BIRC3		TMEM30B
HAMP	IP3	C1orf106	CASQ2	BCL2	C1orf105	BMP7		TSPAN1
HIST1H2AC	MDM2	C20orf46	CCDC130	BCL3	C6orf145	BTF3L4		TSPAN15
HRAS	MRE11A	C3AR1	CCDC86	BDH1	C7orf68	C12orf5
IFI35	NDUFA13	C3orf18	CCL2	BDKRB2	C8orf44	CAD
IGFBP6	NDUFA7	C3orf27	CCR3	BMP7	C9orf91	CALD1
INA	NDUFB9	C6orf105	CCR8	BRCC3	CA6	CAMTA1
KIAA0247	NDUFS8	C6orf15	CCRL1	BRIP1	CAPRIN2	CAPG
LAMC2	NDUGB10	C8B	CD44	BST2	CASP5	CAPN1
LOXL1	ORC41	C9orf3	CD48	BTG3	CAV3	CAPRIN1
LSR	PDCD6	C9orf31	CD5	C11orf75	CCDC130	CAPZB
MAG	PDGFA	C9orf38	CD74	C16orf45	CCDC51	CARF
MAN2B1	PERP	CA2	CD79B	C18orf8	CCDC82	CCL22
MKRN4P	PPP3CA	CA4	CD93	C5orf13	CCDC93	CCND1
NAIP	RAD50	CA5B	CD96	C8orf4	CD163	CCND3
NDN	GRB2	CA8	CDH5	C9orf3	CD1E	CCNE2
NEFL	RAD51	CALB1	CDO1	CADM1	CD3EAP	CCNL1
NHLH2	RASSF5	CAPN10	CEACAM1	CADPS2	CDK17	CD44
NINJ1	RPS6KA5	CASKIN2	CECR5	CALB2	CDKN1B	CDC20
NOP14	RRM2	CCDC70	CELF1	CALCR	CDKN2AIP	CDC23
PDLIM4	SAP30BP	CCDC81	CFC1	CAPN2	CDKN2B	CDC25A
PLK3	SCOTIN	CCNA1	CFHR1	CASP6	CHRND	CDC25C
PMAIP1	SFPQ	CCNK	CHRNA7	CASP7	CHRNG	CDC5L
PMP22	SGMS1	CD209	CHRNB2	CAV1	CHST11	CDK4
POMZP3	SMC1A	CD27	CKAP4	CBFA2T3	CHST3	CDK6
PPAT	SOS1	CD82	CKMT2	CBLB	CHST7	CDKN2A
PRKAB1	TCHYL	CDC37L1	CLDN6	CBR4	CITED2	CDKN2AIP
PURA		CDHR1	CLDN8	CCDC68	CKMT2	CDKN2C
RND2		CDHR2	CLEC16A	CCL2	CLCF1	CDON
RPL21P4		CDKAL1	CLEC4D	CCL22	CLEC2B	CEBPB
SCGB2A2		CDKL1	CLEC4E	CDKN2AIP	COL16A1	CFL1
SLC19A1		CDKN1A	CLN3	CEACAM6	COL4A1	CHERP
SMN1		CEL	CMBL	CEBPD	CRYAB	CKAP5
SMN2		CHIA	CMPK2	CELSR2	CSF1R	CLTB
SMTN		CHRNA4	CNGA2	CHN1	CSNK1E	CMAS
SORL1		CHRND	CNTN1	CLDN1	CST6	CMPK1
TMEM97		CHST1	COL4A4	CLK4	CTGF	CORO1B
TMSB15A		CHST8	COL9A1	CMAHP	CXADR	CPT2
TMSB15B		CIB2	CORT	COL5A2	CXCL1	CRYAA
TO		CIDEB	CPN1	COL9A3	CXCL2	CTNNB1
USF2		CLDN16	CPS1	COTL1	CXCR7	CTTN
VAT1		CLIC2	CRMP1	CPE	CYP24A1	CXCL9
VCAN		CLMN	CSF2RB	CRISPLD2	CYP26B1	CYB5B
VIPR1		CLSTN3	CXCL1	CSGALNACT1	CYP2E1	CYP51A1
		CNGB3	CYBA	CSNK2A1	CYP2J2	DCTPP1
		CNTD2	CYP2E1	CSTA	CYTH1	DDAH1
		COL4A1	CYP2S1	CTGF	DACT1	DDAH2
		CPA2	CYP4A22	CTNNAL1	DDC	DDX10
		CPB1	CYTH1	CTSH	DDX58	DDX21
		CPEB3	DARC	CXADR	DGCR11	DDX24
		CPNE6	DBP	CXCR7	DIEXF	DDX56
		CR2	DCC	CYBA	DLC1	DHCR7
		CRH	DDX25	CYP1B1	DPY19L1	DHX38
		CRHR2	DDX46	CYP26B1	DUSP4	DLL1
		CRIP1	DHCR24	CYP27B1	DUSP6	DNAJB6
		CRMP1	DIO2	CYR61	DYRK2	DRG1
		CRYGC	DNAJB13	DBNDD2	EDN1	DSP
		CRYM	DNAJC11	DCAF6	EHF	DTYMK
		CST1	DNAJC4	DDX60	EHHADH	DUT
		CTDP1	DNASE1L3	DEPDC1	EIF2AK3	E2F1
		CTF1	DPF3	DERA	ELK3	E2F3
		CXCR3	DPYSL4	DLC1	ELL2	E2F5
		CXCR7	DTNB	DMXL2	EMR3	ECD
		CYP4F2	EDA	DNAJC12	ENTPD7	EFHD2
		CYP7B1	EFNB2	DRAM1	EPHA4	EFNB1
		DAAM2	EIF2AK2	DTL	ETS2	EHD1
		DCLK2	ENTPD2	DUSP4	EVI2A	EIF4G1
		DCLRE1A	ETV4	DUSP5	EYA4	EMP1
		DDX4	EYA2	DUSP6	F2RL1	EPB41L2
		DGKE	F10	E2F8	FAM13A	EPHA2
		DGKI	F2R	EDN1	FAM91A2	EPS8L2
		DHX32	FAAH	EFHD1	FANCF	ERCC6L
		DIO2	FABP5	EFNB2	FAT4	ERLIN1
		DLGAP1	FAM60A	EGF	FBXL14	ERLIN2
		DLK1	FBXO8	EGFR	FBXL15	ESYT2
		DNAJC3	FGF18	EGLN3	FCN3	FAH
		DOC2A	FICD	EGR3	FERMT2	FAM104A
		DPT	FNTB	EIF2C2	FGB	FAM3C
		DRAM1	FOS	EIF2S3	FGF1	FEN1
		DXS542	FOXK1	ELF5	FGF6	FIGN
		E2F2	FOXN3	ELK1	FHL3	FOXP1
		EFNA3	FPR2	ELK3	FLT4	FUT10
		EPB41L4A	FXYD3	ELL2	FNBP1L	FXR1
		EPN3	FZD7	ELOVL2	FNDC3B	G3BP2
		ESM1	G0S2	ELOVL5	FOXD1	GAPVD1
		FAIM	GABRG2	ENPP1	FOXF2	GAS1
		FARP2	GALNT11	ENPP4	FOXO4	GDE1
		FAT2	GALNT6	EPAS1	FRAT2	GDI1
		FCGRT	GBP4	EPB41L2	FRMD4B	GEMIN5
		FCN1	GDF15	EPS8	FRS3	GFPT1
		FGF13	GFAP	ERO1L	FSTL3	GIGYF2
		FGF16	GGNBP1	ETHE1	FZR1	GNPDA1
		FIGF	GHRH	ETS2	GADD45B	GORASP2
		FKBP9	GJD2	ETV5	GATA3	GPI
		FLT3	GLI1	EXT1	GCH1	GRB2
		FMNL2	GNMT	EZH2	GIT2	GRM7
		FOXP3	GPATCH2	F2RL1	GNAI1	GTF3C1
		FSTL3	GPR97	FADS3	GNE	GTF3C3
		FUT3	GPX3	FAM115A	GOLPH3L	GYG1
		FYB	GRIN2C	FAM50A	GPR39	H1FX
		GABRG3	GRIN2D	FANCL	GPRC5C	H3F3A
		GABRR1	GRM8	FERMT2	HAB1	H3F3AP6
		GDNF	GSTA4	FGB	HAPLN1	H3F3B
		GGTLC1	HAND1	FGFR3	HCAR3	HDAC1
		GNAT3	HDGFL1	FGG	HIST1H2AM	HDLBP
		GNG11	HES3	FHOD1	HLX	HIBADH
		GPR15	HES5	FNDC3B	HRH1	HIST1H1A
		GPR32	HEY1	FOS	HS3ST1	HIST1H1B
		GPR56	HLA-DMB	FTO	HS3ST2	HIST1H1C
		GPR65	HLA-DRB1	GABBR2	HSD3B2	HIST1H1D
		GPR68	HOXB5	GAL	HSF2	HIST1H1E
		GRIN1	HOXD10	GALC	HSPG2	HIST1H2AA
		GSTA3	HOXD3	GBP1	HTR1D	HIST1H2AB
		GTF3C5	HPS4	GBP2	HYAL1	HIST1H2AC
		GUCA1B	HS3ST1	GCLM	ID1	HIST1H2AD
		GUCA2A	HSD3B7	GCNT1	ID2	HIST1H2AE
		GUCY1A3	HTRA3	GFRA1	ID3	HIST1H2AG
		GZMB	HYOU1	GJA1	IFIT1	HIST1H2AH
		HABP4	IFIH1	GK	IFIT2	HIST1H2AI
		HCRT	IGF2	GK3P	IFIT3	HIST1H2AJ
		HES1	IGFBP6	GLRX	IFT74	HIST1H2AK
		HHLA2	IL12B	GOLGA8A	IGFBP1	HIST1H2AL
		HLA-DRA	IL12RB1	GPATCH1	IGLV2-14	HIST1H2AM
		HMOX1	IL6	GPER	IL11	HIST1H2BA
		HOXA3	INHBB	GRAMD3	IL19	HIST1H2BB
		HPCAL4	INSM1	GRB10	IL1RL1	HIST1H2BE
		HS1BP3	INSRR	GRB2	IL36G	HIST1H2BJ
		HSPA1A	IRF7	GREB1	IRF1	HIST1H2BO
		HTN1	IRF9	GTF2I	IRF5	HIST1H3A
		ICOS	IRX3	GULP1	IRS1	HIST1H3B
		ID1	ISG15	H2BFS	IRX5	HIST1H3C
		ID4	ISLR	HBEGF	ISL1	HIST1H3D
		IFI30	KCNA2	HEBP1	ITGA5	HIST1H3E
		IFIT1	KCNA3	HERC6	ITGB6	HIST1H3F
		IGLC2	KCNA4	HIRA	JAM2	HIST1H3G
		IL11	KCNC3	HIST1H1C	JMJD1C	HIST1H3H
		IL26	KCND1	HIST1H2AC	JMJD6	HIST1H3I
		IL7R	KCND3	HIST1H2AE	JUN	HIST1H3J
		INPP1	KCNJ9	HIST1H2AG	JUNB	HIST1H4A
		INSM1	KCNK4	HIST1H2BD	KANK1	HIST1H4B
		IPO8	KCNN1	HIST1H2BE	KCNN4	HIST1H4C
		IQCC	KDELR2	HIST1H2BF	KDM6B	HIST1H4D
		ITGA7	KDM5A	HIST1H2BG	KHDC1	HIST1H4E
		ITGA9	KIFC1	HIST1H2BH	KIAA0922	HIST1H4F
		ITPKC	KITLG	HIST1H2BI	KIAA1467	HIST1H4H
		KCNA1	KLRC1	HIST1H3H	KIF18A	HIST1H4I
		KCNA5	KLRD1	HIST1H4H	KIR2DS2	HIST1H4J
		KCND1	KRT27	HIVEP2	KITLG	HIST1H4K
		KCNE1	KRT6B	HK2	KLF10	HIST1H4L
		KCNH2	KRT85	HOMER1	KLF4	HIST2H2AA3
		KCNK12	KRT86	HRAS	KLF7	HIST2H2AA4
		KCNN1	KRTAP3-1	HSPA2	LARP6	HIST2H2AB
		KCNN4	KRTAP8-1	HSPA4L	LEMD3	HIST2H2AC
		KIAA0125	LAMA1	IAPP	LGR4	HIST2H2BE
		KIF13B	LANCL2	ICAM1	LIF	HIST2H3A
		KLF15	LBP	ID1	LIPG	HIST2H3C
		KLF2	LCAT	ID2	LMCD1	HIST2H3D
		KLHL12	LCN2	IDO1	LOC388397	HIST2H4A
		KLHL21	LGALS3BP	IFI27	LRP12	HIST2H4B
		KLHL26	LHB	IFI44	LTBP2	HIST3H2A
		KLRD1	LHX1	IFI44L	LYPD1	HIST3H2BB
		KRT18	LOC646627	IFI6	MAFB	HIST3H3
		KRT8P12	LRG1	IFIT3	MAP3K4	HIST4H4
		KRT9	LSR	IGF1R	MAPKBP1	HMGA2
		KSR1	LTA	IGF2BP2	MAS1	HNRNPUL1
		LCE2B	LTB4R	IL15RA	MATN1	HOXB8
		LDOC1	MAK16	IL1R1	MED18	HPRT1
		LEPREL2	MAP3K2	IL4R	MINPP1	HSD17B10
		LGALS4	MAPK7	IMPA1	MIR22HG	HSPA1A
		LHCGR	MAPK8IP1	INHBA	MITF	HSPA1B
		LHX6	MAPKBP1	INPP5F	MKL1	HUWE1
		LMAN1	MAPRE2	IQCG	MLXIP	IGF2BP3
		LMO3	MAST2	IRF1	MLYCD	IK
		LMTK2	MAZ	IRS1	MMD	IMMT
		LOC339524	MC1R	ISG20	MN1	IMP3
		LOC391427	MEP1A	ITGA2	MPPED2	IMPDH1
		LOC440334	MET	ITGA3	MPZL2	IRGQ
		LOC57399	MFAP2	ITGB6	MRM1	ITGA6
		LOC651803	MKLN1	JAK1	MRPS6	JAG1
		LOC652147	MMP3	JUN	MTRF1	KBTBD6
		LPAR6	MRAP	JUNB	MUSK	KIAA0060
		LRP4	MST1R	KCNS3	MYBL1	KIAA0061
		LY6G6C	MTF1	KIAA0247	MYBPC2	KIAA0196
		LY6G6E	MYO5B	KIAA0430	NCOR2	KIAA0432
		LZTFL1	MYOG	KIAA1199	NDST1	KIAA0899
		MAGEC3	MYOM1	KIAA1324	NFATC4	KIAA1307
		MAN1A1	NAGK	KIAA1467	NGF	KIAA1491
		MAP3K1	NBL1	KIF11	NPAS1	KIF11
		MAP3K2	NCOA2	KIF5C	NPEPPS	KIF2A
		MAPK13	NELF	KLF4	NR2F2	KIF2C
		MEFV	NEO1	KRIT1	NRSN2	KIF4A
		MFSD6	NEUROD2	KRT7	NTF3	KIF5B
		MMP25	NF1	KRT81	NUDT18	KLB
		MN1	NFATC2	KTN1	NUDT6	KLC1
		MRM1	NGEF	LHFPL2	NUFIP1	KMT2D
		MTG1	NGF	LIF	OR7A17	KPNA1
		MYCN	NLRX1	LLGL2	OSR2	KTN1
		MYF5	NMT2	LOXL2	OTUB2	LARP1
		MYO1A	NT5DC2	LPAR6	OVOL2	LDHA
		MYO1D	NTSR1	LPIN1	PAIP2B	LEF1
		MYO1E	OAS1	LPP	PAQR5	LLPH
		MYO7B	OCLN	LRP8	PCBP3	LRRC40
		NAT6	OLFM1	LRRC16A	PDGFA	LRRFIP1
		NEU2	OLR1	LTBP1	PDGFB	MAGEA12
		NEUROG3	OXT	LTN1	PDLIM4	MAGEA2
		NID1	P2RY2	MAFB	PEX11B	MAGEA3
		NME5	PCDH7	MALL	PEX12	MAGEA6
		NOTCH3	PCDHA10	MAOA	PFKFB3	MAGI1
		NPTX1	PCP2	MAP2K1	PGBD5	MAP1B
		NPTXR	PDC	MAP2K4	PHF15	MAP2K1
		NPY6R	PDYN	MAP3K1	PHF16	MAP3K7
		NR6A1	PHOSPHO2	MAP3K5	PHLDB1	MAP3K9
		NSUN6	PIGN	MAPK3	PIK3CD	MAP4
		NYNRIN	PIM2	MAPK8	PIK3R3	MCM2
		ODZ3	PKIB	MATN2	PKIA	MCM3
		OGDH	PKLR	MBNL2	PLA2G12A	MCM4
		OR10H3	PLA2G10	MDK	PLEKHA1	MCM5
		OR2H1	PLA2G1B	MEIS3P1	PLEKHF1	MCM6
		ORAI2	PLA2G6	METTL3	PLXNA2	MCM7
		ORM1	PLAC9	MEX3D	PMEPA1	MCMBP
		P2RX3	PLXNA1	MFF	PMP22	MDM4
		P2RY1	PMF1	MGAT4A	POLL	ME1
		PAIP2B	POLD2	MGLL	PPARD	MET
		PBOV1	POMC	MICB	PPP1R13L	METAP1
		PF4V1	POSTN	MIR22HG	PPP1R3D	MKI67
		PGLYRP1	POU1F1	MLF1IP	PPP2R2B	MMS19
		PGP	PPP1R1A	MMP1	PRG2	MOV10
		PHKG1	PPP1R3C	MMP10	PRR15L	MRE11A
		PIAS3	PPT1	MOCOS	PRX	MRPS26
		PIM2	PPYR1	MPDZ	PSG2	MST1
		PKD2L1	PRH1	MPZL2	PTCH1	MTA2
		PKDREJ	PRL	MSMB	PTGER4	MTAP
		PLA2G7	PRSS29P	MYB	PTX3	MTDH
		PLAT	PTGS2	NCAPG2	PVRIG	MTMR9
		PNPLA3	PTPN22	NDUFA5	RAB11FIP2	MYB
		POF1B	PTPRO	NET1	RAB33A	MYC
		PPARGC1A	PXMP2	NFIL3	RAB38	MYCN
		PPEF2	RAD9A	NFKB2	RAI2	MYO1C
		PPFIA4	RAI2	NME3	RAPGEF2	MYOF
		PPIEL	RAMP3	NMU	RASGRF1	NANOG
		PPP1R13L	RASD1	NPY1R	RASL10A	NASP
		PRKACA	RASGRP2	NRIP1	RBM47	NCAPG
		PRKG1	RBPMS	NT5C2	RCOR1	NCBP2
		PRO1621	REG1B	NUP205	RDH16	NDRG1
		PROC	RETNLB	ODZ3	RGL1	NELFCD
		PROL1	RNF112	OSR2	RGS11	NNT
		PRSS50	RPAP3	OVOL2	RGS12	NOTCH1
		PSPN	RSPH1	P2RY6	RGS2	NOTCH2
		PTCRA	RSPO1	PAPSS2	RHOB	NSUN5
		RAB23	SAA3P	PCDH9	RIMS2	NT5C2
		RAB3IL1	SDC4	PCMTD2	RNASE4	NT5E
		RAG1	SDSL	PCYOX1	RNF126P1	NUCKS1
		RAG2	SEMA5B	PDCD4	RNF19B	NUFIP2
		RAMP2	SEPT6	PDE4B	RNF43	NUP62
		RANBP17	SERGEF	PDLIM3	RPP25	NUP98
		RASGRP1	SERPINA3	PDLIM7	RRAD	NUPL2
		RASSF8	SERPINF1	PDZK1	RUSC2	OGFOD1
		RCBTB2	SETD6	PEG10	S100A3	PDGFRA
		RDH5	SFN	PGM3	SAP30	PEA15
		RFPL1	SH2D2A	PGR	SAV1	PHF19
		RGS2	SLC1A6	PHF20	SCGB1D2	PKP2
		RHCE	SLC22A18	PHLDA1	SCHIP1	PLCG1
		RHO	SLC7A2	PIGA	SDPR	PLIN3
		RNF39	SLN	PIK3CA	SEC14L2	PNPLA6
		RP2	SNN	PIK3R1	SERTAD2	POGZ
		RPL39L	SPRR2B	PLAC1	SGK1	POLD1
		RPS6KA4	ST3GAL2	PLAGL1	SH3TC2	POLR2A
		RRAD	ST6GALNAC6	PLCG1	SHCBP1L	POP1
		RUNX2	ST8SIA3	PMAIP1	SKAP1	POU2F1
		S100A8	STC1	POLI	SKIL	PPP1R10
		SAMD4B	STK11IP	POT1	SKP2	PPP3R1
		SCN8A	STK36	PRKACB	SLC17A3	PPP6R3
		SCNN1A	STRN4	PRKCA	SLC26A2	PRIM1
		SCTR	STS	PRKCB	SLC30A1	PRKRIR
		SDPR	SYNGR4	PRKD3	SLC35A1	PRO0992
		SELE	SYT11	PRPF6	SLC5A3	PROSC
		SEMG2	SYT3	PRR15L	SLC7A6	PROSER1
		SERPINE1	SYT8	PRR7	SLCO2A1	PRPF40A
		SETD1A	SYT9	PSMB10	SMA4	PTMS
		SH3TC1	TAL2	PSMB9	SMAD6	PUM2
		SHC2	TANC1	PSPH	SMAD7	PUS7
		SHCBP1L	TBXA2R	PTBP2	SMOX	PWP2
		SLC17A9	TCF3	PTPRE	SMPD2	PYCR1
		SLC28A3	TCF7L2	RAB27A	SMTN	PYGB
		SLC30A10	TEF	RAF1	SMURF1	QDPR
		SLC39A4	TEN1	RASA1	SMURF2	RAB3GAP2
		SLC45A2	TFF3	RASGRP1	SNAI1	RAE1
		SLC5A1	TFR2	RCAN1	SNAPC4	RALB
		SLC5A4	TGFB1I1	RCN1	SOCS6	RBCK1
		SLC6A14	TGFBR1	RFWD3	SPHK1	RBM12
		SLC9A7	TGFBR3	RGS16	SPRY1	RBM26
		SLN	THBD	RHOBTB3	SPRY2	RCN1
		SLPI	THRB	RHOQ	SPSB1	RDH11
		SNED1	THYN1	RND1	SSBP3	REEP3
		SP140	TLR6	RNF19A	SSX3	RNF40
		SPANXC	TNFRSF21	RNF43	STC1	RPIA
		SPRR2B	TNFRSF8	RPP25	STK38L	RRAS
		SPRY4	TNNI3	RPS6KA3	SYBU	RRBP1
		SPTBN2	TPK1	RUFY1	TAGLN	RRM2
		SRGAP2	TRAPPC5	S100A8	TBC1D22B	RRP1B
		SSH3	TSHB	S100A9	TBC1D2B	RSU1
		STARD8	TSPAN5	S100P	TBPL1	RTN4
		STAT2	TSPO2	SAMD4A	TBX19	S100A2
		SUSD4	TUSC2	SAT1	TBX3	SAA1
		SYT12	UBR1	SATB2	TEK	SATB2
		TBC1D29	UBXN11	SCCPDH	TF	SENP1
		TBX3	UGT8	SDCBP	TFAP2A	SERPINB1
		TFDP3	USP18	SEC23A	TFEB	SETD3
		TFPI2	UTF1	SEL1L3	THBD	SFN
		TGFB1I1	UTS2R	SGCB	THPO	SGPP1
		TGFBR1	VAMP1	SGCG	TLE3	SH3BGRL3
		TLX1	VAX2	SGK3	TLR5	SIRT1
		TM4SF20	VEGFA	SGMS1	TM7SF3	SLC1A5
		TMEM132A	VIM	SGPP1	TMC7	SLC2A14
		TMEM59L	VPREB1	SH3GLB2	TMCC2	SLC2A3
		TMEM92	XCR1	SHC1	TNFAIP8	SLC4A7
		TMPRSS6	ZFP92	SIGMAR1	TNS4	SLC6A16
		TNFRSF8	ZNF358	SLC12A2	TP53BP1	SMARCA4
		TNFSF10		SLC1A1	TRIB1	SMARCC1
		TNFSF8		SLC27A2	TRO	SMARCC2
		TNNI3		SLC27A3	TRPM4	SNAP23
		TNS1		SLC39A8	TUBB4A	SNX12
		TPPP		SLC4A7	TUFT1	SOCS4
		TRGV7		SLC6A14	TULP4	SORT1
		TRPC3		SLC7A11	UBL3	SOX2
		TRPV6		SLC9A6	UGT8	SPI1
		TTC21B		SLCO2A1	UPK2	SPTAN1
		TUBB2B		SMAD7	VAV3	SPTBN1
		TUBBP5		SNAPC1	WNT11	SRRM2
		UPB1		SNX16	WNT16	STAG2
		UTF1		SNX7	WNT3	STAG3L3
		VN1R1		SOCS2	WNT4	STAM2
		VNN2		SOD2	WNT7A	STAT1
		VPREB3		SOS1	WNT8B	STRAP
		WBSCR23		SOX3	YIPF5	SUGT1
		WDR7		SPAG1	YSK4	SUPT5H
		WIF1		SPTBN1	ZCCHC14	SURF4
		YBX2		SPTLC2	ZFP36L1	SYNE2
		ZBBX		SQRDL	ZFP64	TATDN2
		ZBTB16		SRF	ZMYND8	TBL3
		ZC3H12A		SSFA2	ZNF184	TCOF1
		ZFP112		STAT1	ZNF292	TES
		ZFP37		STAT2	ZNF395	TFRC
		ZNF221		STAT3	ZNF512B	TGM2
		ZNF230		STAT4	ZNF652	THOC2
		ZNF323		STAT5A	ZNF654	TJP2
		ZNF507		STAT5B	ZNF696	TMEM109
		ZNF671		STAT6	ZNF74	TMOD2
		ZNF74		STIL	ZPBP	TMOD3
		ZSCAN5A		SYCP2	ZXDC	TNFRSF6B
				TAF12		TNPO1
				TAF1A		TNPO3
				TAP1		TNRC18
				TBC1D8		TOMM40
				TBL1XR1		TP53
				TCN1		TPD52
				TFPI		TPM1
				TGFB2		TPPP
				TMEM106B		TRAIP
				TMEM121		TSN
				TMEM187		TSPAN14
				TMEM45A		TTLL12
				TMEM48		TXNIP
				TMPRSS3		TXNRD1
				TNFAIP8		TYMS
				TNFRSF11B		U2SURP
				TNFRSF21		UBAP2
				TNNT1		UBE2S
				TNS3		UBE3C
				TRIM24		UBP1
				TSC22D3		UBQLN2
				TSPAN5		UBR4
				TTC39A		UCK2
				TUBB2A		UHRF1
				VAV3		UHRF1BP1
				WIPF1		USP47
				WIPI1		UTP14A
				WISP2		VCL
				WNT5A		VEGFA
				XK		VPS37B
				ZNF107		VPS45
				ZNF273		WASF2
				ZNF43		WBP11
				ZSCAN18		WNT1
						XRCC1
						XRN1
						YIPF2
						YY1
						ZAP70
						ZC3H4
						ZFR
						ZNF644
						ZSWIM7

## Sheet: Activity
ModuleActivity	Mean_Activity_M0	Mean_Activity_M1
AKT1	-0.0036	0.0621
AKT2	-0.0036	0.0621
ERK_pthw	-0.0008	-0.0427
NOTCH_pthw	-0.0113	0.0479
TGFb_pthw	-0.0022	-0.0397
WNT_pthw	-0.0088	0.0516
TP53	0.0066	-0.0577
TP63_73	-0.0096	0.0767
miRNA	0.0059	-0.0496
EMTreg	-0.0056	-0.0004
