# Supplementary material for: Mathematical Modelling of Molecular Pathways Enabling Tumour Cell Invasion and Migration
Source: PLoS Comput Biol. 2015 Nov 3;11(11):e1004571. doi: 10.1371/journal.pcbi.1004571 (PMC4631357; doi:10.1371/journal.pcbi.1004571)
Supplement: S6 Table — (XLSX) [file pcbi.1004571.s016.xlsx]

## Sheet: List_of_all_stable_states
FIXED_POINT	COUNT	FREQUENCY	Apoptosis	CellCycleArrest	EMT	Invasion	Metastasis	Migration	AKT1	AKT2	CTNNB1	Cdh1	Cdh2	DKK1	DNAdamage	ECM	ERK	GF	NICD	SMAD	Snai1	Snai2	TGFbeta	TP53	TP63	TP73	Twist1	Vim	Zeb1	Zeb2	miR200	miR203	miR34	p21		DIST_TO_WT
_01111101010101111111111110000000	5688	0.0827634	0	1	1	1	1	1	0	1	0	1	0	1	0	1	1	1	1	1	1	1	1	1	1	1	1	0	0	0	0	0	0	0		0
_01111101010111111111111110000000	5475	0.0796642	0	1	1	1	1	1	0	1	0	1	0	1	1	1	1	1	1	1	1	1	1	1	1	1	1	0	0	0	0	0	0	0		0
_11000000100010000000000001101100	5251	0.0764049	1	1	0	0	0	0	0	0	1	0	0	0	1	0	0	0	0	0	0	0	0	0	0	0	0	1	1	0	1	1	0	0		0
_11000000100010000000000001001011	5244	0.076303	1	1	0	0	0	0	0	0	1	0	0	0	1	0	0	0	0	0	0	0	0	0	0	0	0	1	0	0	1	0	1	1		0
_11000000100011000000100001101100	4948	0.071996	1	1	0	0	0	0	0	0	1	0	0	0	1	1	0	0	0	0	0	0	1	0	0	0	0	1	1	0	1	1	0	0		0
_11000000100011000000100001001011	4842	0.0704537	1	1	0	0	0	0	0	0	1	0	0	0	1	1	0	0	0	0	0	0	1	0	0	0	0	1	0	0	1	0	1	1		0
_01100001010000110011011110000000	3499	0.0509123	0	1	1	0	0	0	0	1	0	1	0	0	0	0	1	1	0	0	1	1	0	1	1	1	1	0	0	0	0	0	0	0		0
_01100001010010110011011110000000	3098	0.0450776	0	1	1	0	0	0	0	1	0	1	0	0	1	0	1	1	0	0	1	1	0	1	1	1	1	0	0	0	0	0	0	0		0
_00000000100000000000000000000000	2845	0.0413963	0	0	0	0	0	0	0	0	1	0	0	0	0	0	0	0	0	0	0	0	0	0	0	0	0	0	0	0	0	0	0	0		0
_01111101010100111111111110000000	522	0.00759538	0	1	1	1	1	1	0	1	0	1	0	1	0	0	1	1	1	1	1	1	1	1	1	1	1	0	0	0	0	0	0	0		1
_01111101010110111111111110000000	512	0.00744987	0	1	1	1	1	1	0	1	0	1	0	1	1	0	1	1	1	1	1	1	1	1	1	1	1	0	0	0	0	0	0	0		1
_11000000100010000000000001101110	450	0.00654774	1	1	0	0	0	0	0	0	1	0	0	0	1	0	0	0	0	0	0	0	0	0	0	0	0	1	1	0	1	1	1	0		1
_11000000100011000000100001101110	438	0.00637313	1	1	0	0	0	0	0	0	1	0	0	0	1	1	0	0	0	0	0	0	1	0	0	0	0	1	1	0	1	1	1	0		1
_11000000100000000000000001101100	434	0.00631493	1	1	0	0	0	0	0	0	1	0	0	0	0	0	0	0	0	0	0	0	0	0	0	0	0	1	1	0	1	1	0	0		1
_01100001010010110011011110000010	434	0.00631493	0	1	1	0	0	0	0	1	0	1	0	0	1	0	1	1	0	0	1	1	0	1	1	1	1	0	0	0	0	0	1	0		1
_11000000100001000000100001101100	422	0.00614033	1	1	0	0	0	0	0	0	1	0	0	0	0	1	0	0	0	0	0	0	1	0	0	0	0	1	1	0	1	1	0	0		1
_11000000100010000000000001111100	421	0.00612577	1	1	0	0	0	0	0	0	1	0	0	0	1	0	0	0	0	0	0	0	0	0	0	0	0	1	1	1	1	1	0	0		1
_11000000100011000000100001111100	413	0.00600937	1	1	0	0	0	0	0	0	1	0	0	0	1	1	0	0	0	0	0	0	1	0	0	0	0	1	1	1	1	1	0	0		1
_11000000100010000000000001011011	323	0.00469982	1	1	0	0	0	0	0	0	1	0	0	0	1	0	0	0	0	0	0	0	0	0	0	0	0	1	0	1	1	0	1	1		1
_11000000100011000000100001011011	317	0.00461252	1	1	0	0	0	0	0	0	1	0	0	0	1	1	0	0	0	0	0	0	1	0	0	0	0	1	0	1	1	0	1	1		1
_10000000100000000000000000000000	231	0.00336117	1	0	0	0	0	0	0	0	1	0	0	0	0	0	0	0	0	0	0	0	0	0	0	0	0	0	0	0	0	0	0	0		1
_01111101010101111111111110001000	219	0.00318657	0	1	1	1	1	1	0	1	0	1	0	1	0	1	1	1	1	1	1	1	1	1	1	1	1	0	0	0	1	0	0	0		1
_01111101010111111111111110001000	215	0.00312836	0	1	1	1	1	1	0	1	0	1	0	1	1	1	1	1	1	1	1	1	1	1	1	1	1	0	0	0	1	0	0	0		1
_00111101010101111111111110000000	213	0.00309926	0	0	1	1	1	1	0	1	0	1	0	1	0	1	1	1	1	1	1	1	1	1	1	1	1	0	0	0	0	0	0	0		1
_00111101010111111111111110000000	209	0.00304106	0	0	1	1	1	1	0	1	0	1	0	1	1	1	1	1	1	1	1	1	1	1	1	1	1	0	0	0	0	0	0	0		1
_11000000100010000000000001100100	205	0.00298286	1	1	0	0	0	0	0	0	1	0	0	0	1	0	0	0	0	0	0	0	0	0	0	0	0	1	1	0	0	1	0	0		1
_11000000100010000000000000101100	201	0.00292466	1	1	0	0	0	0	0	0	1	0	0	0	1	0	0	0	0	0	0	0	0	0	0	0	0	0	1	0	1	1	0	0		1
_11000000100011000000100001100100	199	0.00289556	1	1	0	0	0	0	0	0	1	0	0	0	1	1	0	0	0	0	0	0	1	0	0	0	0	1	1	0	0	1	0	0		1
_11000000100011000000100000101100	187	0.00272095	1	1	0	0	0	0	0	0	1	0	0	0	1	1	0	0	0	0	0	0	1	0	0	0	0	0	1	0	1	1	0	0		1
_01100001010000110011011110000010	185	0.00269185	0	1	1	0	0	0	0	1	0	1	0	0	0	0	1	1	0	0	1	1	0	1	1	1	1	0	0	0	0	0	1	0		1
_01100001010000110011011110001000	171	0.00248814	0	1	1	0	0	0	0	1	0	1	0	0	0	0	1	1	0	0	1	1	0	1	1	1	1	0	0	0	1	0	0	0		1
_00100001010000110011011110000000	167	0.00242994	0	0	1	0	0	0	0	1	0	1	0	0	0	0	1	1	0	0	1	1	0	1	1	1	1	0	0	0	0	0	0	0		1
_01100001010010110011011110001000	161	0.00234264	0	1	1	0	0	0	0	1	0	1	0	0	1	0	1	1	0	0	1	1	0	1	1	1	1	0	0	0	1	0	0	0		1
_00100001010010110011011110000000	157	0.00228443	0	0	1	0	0	0	0	1	0	1	0	0	1	0	1	1	0	0	1	1	0	1	1	1	1	0	0	0	0	0	0	0		1
_01111101010101101111111110000000	105	0.00152781	0	1	1	1	1	1	0	1	0	1	0	1	0	1	1	0	1	1	1	1	1	1	1	1	1	0	0	0	0	0	0	0		1
_01111101010111101111111110000000	103	0.00149871	0	1	1	1	1	1	0	1	0	1	0	1	1	1	1	0	1	1	1	1	1	1	1	1	1	0	0	0	0	0	0	0		1
_11000000100010000000100001101100	102	0.00148415	1	1	0	0	0	0	0	0	1	0	0	0	1	0	0	0	0	0	0	0	1	0	0	0	0	1	1	0	1	1	0	0		1
_11000000100010000000100001001011	101	0.0014696	1	1	0	0	0	0	0	0	1	0	0	0	1	0	0	0	0	0	0	0	1	0	0	0	0	1	0	0	1	0	1	1		1
_01111101010001111111111110000000	101	0.0014696	0	1	1	1	1	1	0	1	0	1	0	0	0	1	1	1	1	1	1	1	1	1	1	1	1	0	0	0	0	0	0	0		1
_11000000100011000000000001001011	100	0.00145505	1	1	0	0	0	0	0	0	1	0	0	0	1	1	0	0	0	0	0	0	0	0	0	0	0	1	0	0	1	0	1	1		1
_11000000100011000000000001101100	100	0.00145505	1	1	0	0	0	0	0	0	1	0	0	0	1	1	0	0	0	0	0	0	0	0	0	0	0	1	1	0	1	1	0	0		1
_01111101010011111111111110000000	99	0.0014405	0	1	1	1	1	1	0	1	0	1	0	0	1	1	1	1	1	1	1	1	1	1	1	1	1	0	0	0	0	0	0	0		1
_01100001010000110011010110000000	90	0.00130955	0	1	1	0	0	0	0	1	0	1	0	0	0	0	1	1	0	0	1	1	0	1	0	1	1	0	0	0	0	0	0	0		1
_01100001010010110011010110000000	85	0.0012368	0	1	1	0	0	0	0	1	0	1	0	0	1	0	1	1	0	0	1	1	0	1	0	1	1	0	0	0	0	0	0	0		1
_01100001010010110011011110000001	84	0.00122224	0	1	1	0	0	0	0	1	0	1	0	0	1	0	1	1	0	0	1	1	0	1	1	1	1	0	0	0	0	0	0	1		1
_00000000100000100000000000000000	80	0.00116404	0	0	0	0	0	0	0	0	1	0	0	0	0	0	1	0	0	0	0	0	0	0	0	0	0	0	0	0	0	0	0	0		1
_01100001010000110010011110000000	79	0.00114949	0	1	1	0	0	0	0	1	0	1	0	0	0	0	1	1	0	0	1	0	0	1	1	1	1	0	0	0	0	0	0	0		1
_01100001010000100011011110000000	79	0.00114949	0	1	1	0	0	0	0	1	0	1	0	0	0	0	1	0	0	0	1	1	0	1	1	1	1	0	0	0	0	0	0	0		1
_01000000100000000000000000000000	76	0.00110584	0	1	0	0	0	0	0	0	1	0	0	0	0	0	0	0	0	0	0	0	0	0	0	0	0	0	0	0	0	0	0	0		1
_01100001010010100011011110000000	74	0.00107674	0	1	1	0	0	0	0	1	0	1	0	0	1	0	1	0	0	0	1	1	0	1	1	1	1	0	0	0	0	0	0	0		1
_01100001010010110010011110000000	71	0.00103309	0	1	1	0	0	0	0	1	0	1	0	0	1	0	1	1	0	0	1	0	0	1	1	1	1	0	0	0	0	0	0	0		1
_11000000100000000000000001001011	20	0.000291011	1	1	0	0	0	0	0	0	1	0	0	0	0	0	0	0	0	0	0	0	0	0	0	0	0	1	0	0	1	0	1	1		1
_11000000100001000000100001001011	20	0.000291011	1	1	0	0	0	0	0	0	1	0	0	0	0	1	0	0	0	0	0	0	1	0	0	0	0	1	0	0	1	0	1	1		1
_11000000100011000000100001101101	16	0.000232809	1	1	0	0	0	0	0	0	1	0	0	0	1	1	0	0	0	0	0	0	1	0	0	0	0	1	1	0	1	1	0	1		1
_11000000100010000000000001101101	16	0.000232809	1	1	0	0	0	0	0	0	1	0	0	0	1	0	0	0	0	0	0	0	0	0	0	0	0	1	1	0	1	1	0	1		1
_01111101010111111111110110000000	7	0.000101854	0	1	1	1	1	1	0	1	0	1	0	1	1	1	1	1	1	1	1	1	1	1	0	1	1	0	0	0	0	0	0	0		1
_01101101010111111111111110000000	7	0.000101854	0	1	1	0	1	1	0	1	0	1	0	1	1	1	1	1	1	1	1	1	1	1	1	1	1	0	0	0	0	0	0	0		1
_01111101010101111111110110000000	7	0.000101854	0	1	1	1	1	1	0	1	0	1	0	1	0	1	1	1	1	1	1	1	1	1	0	1	1	0	0	0	0	0	0	0		1
_01101101010101111111111110000000	7	0.000101854	0	1	1	0	1	1	0	1	0	1	0	1	0	1	1	1	1	1	1	1	1	1	1	1	1	0	0	0	0	0	0	0		1
_11000000100010000000000001101011	5	7.27527e-05	1	1	0	0	0	0	0	0	1	0	0	0	1	0	0	0	0	0	0	0	0	0	0	0	0	1	1	0	1	0	1	1		1
_01111101010111111111111110000001	5	7.27527e-05	0	1	1	1	1	1	0	1	0	1	0	1	1	1	1	1	1	1	1	1	1	1	1	1	1	0	0	0	0	0	0	1		1
_00000000100000000000000100000000	5	7.27527e-05	0	0	0	0	0	0	0	0	1	0	0	0	0	0	0	0	0	0	0	0	0	0	0	1	0	0	0	0	0	0	0	0		1
_11000000100011000000100001101011	5	7.27527e-05	1	1	0	0	0	0	0	0	1	0	0	0	1	1	0	0	0	0	0	0	1	0	0	0	0	1	1	0	1	0	1	1		1
_11000000100010000000000001000011	4	5.82021e-05	1	1	0	0	0	0	0	0	1	0	0	0	1	0	0	0	0	0	0	0	0	0	0	0	0	1	0	0	0	0	1	1		1
_11000000100011000000100001000011	4	5.82021e-05	1	1	0	0	0	0	0	0	1	0	0	0	1	1	0	0	0	0	0	0	1	0	0	0	0	1	0	0	0	0	1	1		1
_01100001010000110011011110000001	3	4.36516e-05	0	1	1	0	0	0	0	1	0	1	0	0	0	0	1	1	0	0	1	1	0	1	1	1	1	0	0	0	0	0	0	1		1
_00000010100000000000000000000000	3	4.36516e-05	0	0	0	0	0	0	1	0	1	0	0	0	0	0	0	0	0	0	0	0	0	0	0	0	0	0	0	0	0	0	0	0		1
_00000000100000010000000000000000	2	2.91011e-05	0	0	0	0	0	0	0	0	1	0	0	0	0	0	0	1	0	0	0	0	0	0	0	0	0	0	0	0	0	0	0	0		1
_11000000100011000100100001001011	2	2.91011e-05	1	1	0	0	0	0	0	0	1	0	0	0	1	1	0	0	0	1	0	0	1	0	0	0	0	1	0	0	1	0	1	1		1
_11000000100011010000100001101100	2	2.91011e-05	1	1	0	0	0	0	0	0	1	0	0	0	1	1	0	1	0	0	0	0	1	0	0	0	0	1	1	0	1	1	0	0		1
_10000000100010000000000001001011	2	2.91011e-05	1	0	0	0	0	0	0	0	1	0	0	0	1	0	0	0	0	0	0	0	0	0	0	0	0	1	0	0	1	0	1	1		1
_01100001010000110111011110000000	2	2.91011e-05	0	1	1	0	0	0	0	1	0	1	0	0	0	0	1	1	0	1	1	1	0	1	1	1	1	0	0	0	0	0	0	0		1
_01000000100011000000100001101100	2	2.91011e-05	0	1	0	0	0	0	0	0	1	0	0	0	1	1	0	0	0	0	0	0	1	0	0	0	0	1	1	0	1	1	0	0		1
_11000000100010010000000001001011	2	2.91011e-05	1	1	0	0	0	0	0	0	1	0	0	0	1	0	0	1	0	0	0	0	0	0	0	0	0	1	0	0	1	0	1	1		1
_11000000100011010000100001001011	2	2.91011e-05	1	1	0	0	0	0	0	0	1	0	0	0	1	1	0	1	0	0	0	0	1	0	0	0	0	1	0	0	1	0	1	1		1
_10000000100011000000100001001011	2	2.91011e-05	1	0	0	0	0	0	0	0	1	0	0	0	1	1	0	0	0	0	0	0	1	0	0	0	0	1	0	0	1	0	1	1		1
_11000000100010010000000001101100	2	2.91011e-05	1	1	0	0	0	0	0	0	1	0	0	0	1	0	0	1	0	0	0	0	0	0	0	0	0	1	1	0	1	1	0	0		1
_01100001010010110011011010000000	2	2.91011e-05	0	1	1	0	0	0	0	1	0	1	0	0	1	0	1	1	0	0	1	1	0	1	1	0	1	0	0	0	0	0	0	0		1
_01100001010000110011011010000000	2	2.91011e-05	0	1	1	0	0	0	0	1	0	1	0	0	0	0	1	1	0	0	1	1	0	1	1	0	1	0	0	0	0	0	0	0		1
_00000000100000000100000000000000	2	2.91011e-05	0	0	0	0	0	0	0	0	1	0	0	0	0	0	0	0	0	1	0	0	0	0	0	0	0	0	0	0	0	0	0	0		1
_01100001010010110111011110000000	2	2.91011e-05	0	1	1	0	0	0	0	1	0	1	0	0	1	0	1	1	0	1	1	1	0	1	1	1	1	0	0	0	0	0	0	0		1
_01000000100010000000000001101100	2	2.91011e-05	0	1	0	0	0	0	0	0	1	0	0	0	1	0	0	0	0	0	0	0	0	0	0	0	0	1	1	0	1	1	0	0		1
_11100001010000110011011110000000	1	1.45505e-05	1	1	1	0	0	0	0	1	0	1	0	0	0	0	1	1	0	0	1	1	0	1	1	1	1	0	0	0	0	0	0	0		1
_00000000100000000000000000100000	1	1.45505e-05	0	0	0	0	0	0	0	0	1	0	0	0	0	0	0	0	0	0	0	0	0	0	0	0	0	0	1	0	0	0	0	0		1
_11000000100010000100000001001011	1	1.45505e-05	1	1	0	0	0	0	0	0	1	0	0	0	1	0	0	0	0	1	0	0	0	0	0	0	0	1	0	0	1	0	1	1		1
_11000000100011000100100001101100	1	1.45505e-05	1	1	0	0	0	0	0	0	1	0	0	0	1	1	0	0	0	1	0	0	1	0	0	0	0	1	1	0	1	1	0	0		1
_11111101010111111111111110000000	1	1.45505e-05	1	1	1	1	1	1	0	1	0	1	0	1	1	1	1	1	1	1	1	1	1	1	1	1	1	0	0	0	0	0	0	0		1
_00000000100000000000000000001000	1	1.45505e-05	0	0	0	0	0	0	0	0	1	0	0	0	0	0	0	0	0	0	0	0	0	0	0	0	0	0	0	0	1	0	0	0		1
_01111101010111111110111110000000	1	1.45505e-05	0	1	1	1	1	1	0	1	0	1	0	1	1	1	1	1	1	1	1	0	1	1	1	1	1	0	0	0	0	0	0	0		1
_11100001010010110011011110000000	1	1.45505e-05	1	1	1	0	0	0	0	1	0	1	0	0	1	0	1	1	0	0	1	1	0	1	1	1	1	0	0	0	0	0	0	0		1
_11111101010101111111111110000000	1	1.45505e-05	1	1	1	1	1	1	0	1	0	1	0	1	0	1	1	1	1	1	1	1	1	1	1	1	1	0	0	0	0	0	0	0		1
_11000000100010000000000000001011	1	1.45505e-05	1	1	0	0	0	0	0	0	1	0	0	0	1	0	0	0	0	0	0	0	0	0	0	0	0	0	0	0	1	0	1	1		1
_01100000010000110011011110000000	1	1.45505e-05	0	1	1	0	0	0	0	0	0	1	0	0	0	0	1	1	0	0	1	1	0	1	1	1	1	0	0	0	0	0	0	0		1
_01111101010101111110111110000000	1	1.45505e-05	0	1	1	1	1	1	0	1	0	1	0	1	0	1	1	1	1	1	1	0	1	1	1	1	1	0	0	0	0	0	0	0		1
_01101101010000110011011110000000	609	0.00886128	0	1	1	0	1	1	0	1	0	1	0	0	0	0	1	1	0	0	1	1	0	1	1	1	1	0	0	0	0	0	0	0		2
_01101101010010110011011110000000	574	0.00835201	0	1	1	0	1	1	0	1	0	1	0	0	1	0	1	1	0	0	1	1	0	1	1	1	1	0	0	0	0	0	0	0		2
_11000000100000000000000001001010	470	0.00683875	1	1	0	0	0	0	0	0	1	0	0	0	0	0	0	0	0	0	0	0	0	0	0	0	0	1	0	0	1	0	1	0		2
_11000000100001000000100001001010	450	0.00654774	1	1	0	0	0	0	0	0	1	0	0	0	0	1	0	0	0	0	0	0	1	0	0	0	0	1	0	0	1	0	1	0		2
_11000000100000000000000001111100	445	0.00647499	1	1	0	0	0	0	0	0	1	0	0	0	0	0	0	0	0	0	0	0	0	0	0	0	0	1	1	1	1	1	0	0		2
_11000000100001000000100001111100	437	0.00635858	1	1	0	0	0	0	0	0	1	0	0	0	0	1	0	0	0	0	0	0	1	0	0	0	0	1	1	1	1	1	0	0		2
_11000000100000000000000001001001	358	0.00520909	1	1	0	0	0	0	0	0	1	0	0	0	0	0	0	0	0	0	0	0	0	0	0	0	0	1	0	0	1	0	0	1		2
_11000000100001000000100001001001	342	0.00497628	1	1	0	0	0	0	0	0	1	0	0	0	0	1	0	0	0	0	0	0	1	0	0	0	0	1	0	0	1	0	0	1		2
_00000000100000100100000000000000	159	0.00231353	0	0	0	0	0	0	0	0	1	0	0	0	0	0	1	0	0	1	0	0	0	0	0	0	0	0	0	0	0	0	0	0		2
_11001100100010000000000001101100	104	0.00151326	1	1	0	0	1	1	0	0	1	0	0	0	1	0	0	0	0	0	0	0	0	0	0	0	0	1	1	0	1	1	0	0		2
_11001100100011000000100001101100	101	0.0014696	1	1	0	0	1	1	0	0	1	0	0	0	1	1	0	0	0	0	0	0	1	0	0	0	0	1	1	0	1	1	0	0		2
_11000000100010000000000001101001	96	0.00139685	1	1	0	0	0	0	0	0	1	0	0	0	1	0	0	0	0	0	0	0	0	0	0	0	0	1	1	0	1	0	0	1		2
_11000000100011000000100001101001	93	0.0013532	1	1	0	0	0	0	0	0	1	0	0	0	1	1	0	0	0	0	0	0	1	0	0	0	0	1	1	0	1	0	0	1		2
_01000000100000000000000000100000	90	0.00130955	0	1	0	0	0	0	0	0	1	0	0	0	0	0	0	0	0	0	0	0	0	0	0	0	0	0	1	0	0	0	0	0		2
_00001100100000000000000000000000	79	0.00114949	0	0	0	0	1	1	0	0	1	0	0	0	0	0	0	0	0	0	0	0	0	0	0	0	0	0	0	0	0	0	0	0		2
_01000000100000000000000000001000	76	0.00110584	0	1	0	0	0	0	0	0	1	0	0	0	0	0	0	0	0	0	0	0	0	0	0	0	0	0	0	0	1	0	0	0		2
_00000000100000110000000000000000	76	0.00110584	0	0	0	0	0	0	0	0	1	0	0	0	0	0	1	1	0	0	0	0	0	0	0	0	0	0	0	0	0	0	0	0		2
_11000000100010000000000001111110	12	0.000174606	1	1	0	0	0	0	0	0	1	0	0	0	1	0	0	0	0	0	0	0	0	0	0	0	0	1	1	1	1	1	1	0		2
_00000000100000000001000100000000	12	0.000174606	0	0	0	0	0	0	0	0	1	0	0	0	0	0	0	0	0	0	0	1	0	0	0	1	0	0	0	0	0	0	0	0		2
_11000000100011000000100001111110	12	0.000174606	1	1	0	0	0	0	0	0	1	0	0	0	1	1	0	0	0	0	0	0	1	0	0	0	0	1	1	1	1	1	1	0		2
_01100001010010110011011110001010	10	0.000145505	0	1	1	0	0	0	0	1	0	1	0	0	1	0	1	1	0	0	1	1	0	1	1	1	1	0	0	0	1	0	1	0		2
_01111101010110111111111110001000	10	0.000145505	0	1	1	1	1	1	0	1	0	1	0	1	1	0	1	1	1	1	1	1	1	1	1	1	1	0	0	0	1	0	0	0		2
_01111101010100111111111110001000	10	0.000145505	0	1	1	1	1	1	0	1	0	1	0	1	0	0	1	1	1	1	1	1	1	1	1	1	1	0	0	0	1	0	0	0		2
_00100001010010110011011110000010	10	0.000145505	0	0	1	0	0	0	0	1	0	1	0	0	1	0	1	1	0	0	1	1	0	1	1	1	1	0	0	0	0	0	1	0		2
_00111101010100111111111110000000	10	0.000145505	0	0	1	1	1	1	0	1	0	1	0	1	0	0	1	1	1	1	1	1	1	1	1	1	1	0	0	0	0	0	0	0		2
_00111101010110111111111110000000	10	0.000145505	0	0	1	1	1	1	0	1	0	1	0	1	1	0	1	1	1	1	1	1	1	1	1	1	1	0	0	0	0	0	0	0		2
_11000000100010000000000000111100	8	0.000116404	1	1	0	0	0	0	0	0	1	0	0	0	1	0	0	0	0	0	0	0	0	0	0	0	0	0	1	1	1	1	0	0		2
_11000000100010000000000001110100	8	0.000116404	1	1	0	0	0	0	0	0	1	0	0	0	1	0	0	0	0	0	0	0	0	0	0	0	0	1	1	1	0	1	0	0		2
_11000000100011000000100000111100	8	0.000116404	1	1	0	0	0	0	0	0	1	0	0	0	1	1	0	0	0	0	0	0	1	0	0	0	0	0	1	1	1	1	0	0		2
_11000000100000000000000000101100	8	0.000116404	1	1	0	0	0	0	0	0	1	0	0	0	0	0	0	0	0	0	0	0	0	0	0	0	0	0	1	0	1	1	0	0		2
_11000000100011000000100001110100	8	0.000116404	1	1	0	0	0	0	0	0	1	0	0	0	1	1	0	0	0	0	0	0	1	0	0	0	0	1	1	1	0	1	0	0		2
_11000000100001000000100001100100	8	0.000116404	1	1	0	0	0	0	0	0	1	0	0	0	0	1	0	0	0	0	0	0	1	0	0	0	0	1	1	0	0	1	0	0		2
_11000000100001000000100000101100	8	0.000116404	1	1	0	0	0	0	0	0	1	0	0	0	0	1	0	0	0	0	0	0	1	0	0	0	0	0	1	0	1	1	0	0		2
_11000000100000000000000001100100	8	0.000116404	1	1	0	0	0	0	0	0	1	0	0	0	0	0	0	0	0	0	0	0	0	0	0	0	0	1	1	0	0	1	0	0		2
_11000000000010000001000001001011	6	8.73032e-05	1	1	0	0	0	0	0	0	0	0	0	0	1	0	0	0	0	0	0	1	0	0	0	0	0	1	0	0	1	0	1	1		2
_11000000000011000001100001001011	6	8.73032e-05	1	1	0	0	0	0	0	0	0	0	0	0	1	1	0	0	0	0	0	1	1	0	0	0	0	1	0	0	1	0	1	1		2
_01100001010100111011011110000000	5	7.27527e-05	0	1	1	0	0	0	0	1	0	1	0	1	0	0	1	1	1	0	1	1	0	1	1	1	1	0	0	0	0	0	0	0		2
_01100001010011110011011110000010	5	7.27527e-05	0	1	1	0	0	0	0	1	0	1	0	0	1	1	1	1	0	0	1	1	0	1	1	1	1	0	0	0	0	0	1	0		2
_01111101010000111111111110000000	5	7.27527e-05	0	1	1	1	1	1	0	1	0	1	0	0	0	0	1	1	1	1	1	1	1	1	1	1	1	0	0	0	0	0	0	0		2
_01100001010010110011011110000011	5	7.27527e-05	0	1	1	0	0	0	0	1	0	1	0	0	1	0	1	1	0	0	1	1	0	1	1	1	1	0	0	0	0	0	1	1		2
_01100001010110111011011110000000	5	7.27527e-05	0	1	1	0	0	0	0	1	0	1	0	1	1	0	1	1	1	0	1	1	0	1	1	1	1	0	0	0	0	0	0	0		2
_01100001010010110010011110000010	5	7.27527e-05	0	1	1	0	0	0	0	1	0	1	0	0	1	0	1	1	0	0	1	0	0	1	1	1	1	0	0	0	0	0	1	0		2
_01111101010100101111111110000000	5	7.27527e-05	0	1	1	1	1	1	0	1	0	1	0	1	0	0	1	0	1	1	1	1	1	1	1	1	1	0	0	0	0	0	0	0		2
_01111101010110101111111110000000	5	7.27527e-05	0	1	1	1	1	1	0	1	0	1	0	1	1	0	1	0	1	1	1	1	1	1	1	1	1	0	0	0	0	0	0	0		2
_01100001010010100011011110000010	5	7.27527e-05	0	1	1	0	0	0	0	1	0	1	0	0	1	0	1	0	0	0	1	1	0	1	1	1	1	0	0	0	0	0	1	0		2
_01111101010010111111111110000000	5	7.27527e-05	0	1	1	1	1	1	0	1	0	1	0	0	1	0	1	1	1	1	1	1	1	1	1	1	1	0	0	0	0	0	0	0		2
_11100001010010110011011110000010	5	7.27527e-05	1	1	1	0	0	0	0	1	0	1	0	0	1	0	1	1	0	0	1	1	0	1	1	1	1	0	0	0	0	0	1	0		2
_01110001010010110011011110000010	5	7.27527e-05	0	1	1	1	0	0	0	1	0	1	0	0	1	0	1	1	0	0	1	1	0	1	1	1	1	0	0	0	0	0	1	0		2
_01100001010010110011010110000010	5	7.27527e-05	0	1	1	0	0	0	0	1	0	1	0	0	1	0	1	1	0	0	1	1	0	1	0	1	1	0	0	0	0	0	1	0		2
_01100001010000110011011110001010	4	5.82021e-05	0	1	1	0	0	0	0	1	0	1	0	0	0	0	1	1	0	0	1	1	0	1	1	1	1	0	0	0	1	0	1	0		2
_01100011010000010011011110000000	4	5.82021e-05	0	1	1	0	0	0	1	1	0	1	0	0	0	0	0	1	0	0	1	1	0	1	1	1	1	0	0	0	0	0	0	0		2
_11000000100010000000000000100100	4	5.82021e-05	1	1	0	0	0	0	0	0	1	0	0	0	1	0	0	0	0	0	0	0	0	0	0	0	0	0	1	0	0	1	0	0		2
_11000000100000000000100001101100	4	5.82021e-05	1	1	0	0	0	0	0	0	1	0	0	0	0	0	0	0	0	0	0	0	1	0	0	0	0	1	1	0	1	1	0	0		2
_01100011010010010011011110000000	4	5.82021e-05	0	1	1	0	0	0	1	1	0	1	0	0	1	0	0	1	0	0	1	1	0	1	1	1	1	0	0	0	0	0	0	0		2
_11000000100010000000100001111100	4	5.82021e-05	1	1	0	0	0	0	0	0	1	0	0	0	1	0	0	0	0	0	0	0	1	0	0	0	0	1	1	1	1	1	0	0		2
_00100001010000110011011110000010	4	5.82021e-05	0	0	1	0	0	0	0	1	0	1	0	0	0	0	1	1	0	0	1	1	0	1	1	1	1	0	0	0	0	0	1	0		2
_11000000100011000000000001101110	4	5.82021e-05	1	1	0	0	0	0	0	0	1	0	0	0	1	1	0	0	0	0	0	0	0	0	0	0	0	1	1	0	1	1	1	0		2
_01100000010000110011011110010000	4	5.82021e-05	0	1	1	0	0	0	0	0	0	1	0	0	0	0	1	1	0	0	1	1	0	1	1	1	1	0	0	1	0	0	0	0		2
_11000000100010000000100001101110	4	5.82021e-05	1	1	0	0	0	0	0	0	1	0	0	0	1	0	0	0	0	0	0	0	1	0	0	0	0	1	1	0	1	1	1	0		2
_11000000100001000000000001101100	4	5.82021e-05	1	1	0	0	0	0	0	0	1	0	0	0	0	1	0	0	0	0	0	0	0	0	0	0	0	1	1	0	1	1	0	0		2
_11000000100011000000000001111100	4	5.82021e-05	1	1	0	0	0	0	0	0	1	0	0	0	1	1	0	0	0	0	0	0	0	0	0	0	0	1	1	1	1	1	0	0		2
_11000000100011000000100000100100	4	5.82021e-05	1	1	0	0	0	0	0	0	1	0	0	0	1	1	0	0	0	0	0	0	1	0	0	0	0	0	1	0	0	1	0	0		2
_00100011010010110011011110000000	4	5.82021e-05	0	0	1	0	0	0	1	1	0	1	0	0	1	0	1	1	0	0	1	1	0	1	1	1	1	0	0	0	0	0	0	0		2
_00100011010000110011011110000000	4	5.82021e-05	0	0	1	0	0	0	1	1	0	1	0	0	0	0	1	1	0	0	1	1	0	1	1	1	1	0	0	0	0	0	0	0		2
_01100001010000010011011110001000	3	4.36516e-05	0	1	1	0	0	0	0	1	0	1	0	0	0	0	0	1	0	0	1	1	0	1	1	1	1	0	0	0	1	0	0	0		2
_01100001010010010011011110001000	3	4.36516e-05	0	1	1	0	0	0	0	1	0	1	0	0	1	0	0	1	0	0	1	1	0	1	1	1	1	0	0	0	1	0	0	0		2
_11000000100000000000000000000000	3	4.36516e-05	1	1	0	0	0	0	0	0	1	0	0	0	0	0	0	0	0	0	0	0	0	0	0	0	0	0	0	0	0	0	0	0		2
_00000010100010000000000000000000	3	4.36516e-05	0	0	0	0	0	0	1	0	1	0	0	0	1	0	0	0	0	0	0	0	0	0	0	0	0	0	0	0	0	0	0	0		2
_11000000100011100000100001100100	3	4.36516e-05	1	1	0	0	0	0	0	0	1	0	0	0	1	1	1	0	0	0	0	0	1	0	0	0	0	1	1	0	0	1	0	0		2
_11000000100010100000000001000011	3	4.36516e-05	1	1	0	0	0	0	0	0	1	0	0	0	1	0	1	0	0	0	0	0	0	0	0	0	0	1	0	0	0	0	1	1		2
_11000000100011000000000001011011	3	4.36516e-05	1	1	0	0	0	0	0	0	1	0	0	0	1	1	0	0	0	0	0	0	0	0	0	0	0	1	0	1	1	0	1	1		2
_11000000100010000000100001011011	3	4.36516e-05	1	1	0	0	0	0	0	0	1	0	0	0	1	0	0	0	0	0	0	0	1	0	0	0	0	1	0	1	1	0	1	1		2
_11000000100010100000000001100100	3	4.36516e-05	1	1	0	0	0	0	0	0	1	0	0	0	1	0	1	0	0	0	0	0	0	0	0	0	0	1	1	0	0	1	0	0		2
_11000000100011100000100001000011	3	4.36516e-05	1	1	0	0	0	0	0	0	1	0	0	0	1	1	1	0	0	0	0	0	1	0	0	0	0	1	0	0	0	0	1	1		2
_11100001010000110011011110000010	2	2.91011e-05	1	1	1	0	0	0	0	1	0	1	0	0	0	0	1	1	0	0	1	1	0	1	1	1	1	0	0	0	0	0	1	0		2
_01100001010000110010011110001000	2	2.91011e-05	0	1	1	0	0	0	0	1	0	1	0	0	0	0	1	1	0	0	1	0	0	1	1	1	1	0	0	0	1	0	0	0		2
_01000000100010100000000001001011	2	2.91011e-05	0	1	0	0	0	0	0	0	1	0	0	0	1	0	1	0	0	0	0	0	0	0	0	0	0	1	0	0	1	0	1	1		2
_01111101010011111111111110001000	2	2.91011e-05	0	1	1	1	1	1	0	1	0	1	0	0	1	1	1	1	1	1	1	1	1	1	1	1	1	0	0	0	1	0	0	0		2
_01111101010110111111111110000001	2	2.91011e-05	0	1	1	1	1	1	0	1	0	1	0	1	1	0	1	1	1	1	1	1	1	1	1	1	1	0	0	0	0	0	0	1		2
_11000000100001000000100001101101	2	2.91011e-05	1	1	0	0	0	0	0	0	1	0	0	0	0	1	0	0	0	0	0	0	1	0	0	0	0	1	1	0	1	1	0	1		2
_01100001010000100011011110001000	2	2.91011e-05	0	1	1	0	0	0	0	1	0	1	0	0	0	0	1	0	0	0	1	1	0	1	1	1	1	0	0	0	1	0	0	0		2
_01100001010000110011010110001000	2	2.91011e-05	0	1	1	0	0	0	0	1	0	1	0	0	0	0	1	1	0	0	1	1	0	1	0	1	1	0	0	0	1	0	0	0		2
_01100001010010110011011110001001	2	2.91011e-05	0	1	1	0	0	0	0	1	0	1	0	0	1	0	1	1	0	0	1	1	0	1	1	1	1	0	0	0	1	0	0	1		2
_01000000100010100000000001101100	2	2.91011e-05	0	1	0	0	0	0	0	0	1	0	0	0	1	0	1	0	0	0	0	0	0	0	0	0	0	1	1	0	1	1	0	0		2
_01100001010010110011010110001000	2	2.91011e-05	0	1	1	0	0	0	0	1	0	1	0	0	1	0	1	1	0	0	1	1	0	1	0	1	1	0	0	0	1	0	0	0		2
_00100001010010110011010110000000	2	2.91011e-05	0	0	1	0	0	0	0	1	0	1	0	0	1	0	1	1	0	0	1	1	0	1	0	1	1	0	0	0	0	0	0	0		2
_01111101010111101111111110001000	2	2.91011e-05	0	1	1	1	1	1	0	1	0	1	0	1	1	1	1	0	1	1	1	1	1	1	1	1	1	0	0	0	1	0	0	0		2
_01000000100010000000000000101100	2	2.91011e-05	0	1	0	0	0	0	0	0	1	0	0	0	1	0	0	0	0	0	0	0	0	0	0	0	0	0	1	0	1	1	0	0		2
_01111101010001111111111110001000	2	2.91011e-05	0	1	1	1	1	1	0	1	0	1	0	0	0	1	1	1	1	1	1	1	1	1	1	1	1	0	0	0	1	0	0	0		2
_11000000100000000000000001101101	2	2.91011e-05	1	1	0	0	0	0	0	0	1	0	0	0	0	0	0	0	0	0	0	0	0	0	0	0	0	1	1	0	1	1	0	1		2
_01111101010101101111111110001000	2	2.91011e-05	0	1	1	1	1	1	0	1	0	1	0	1	0	1	1	0	1	1	1	1	1	1	1	1	1	0	0	0	1	0	0	0		2
_01000000100011000000100000101100	2	2.91011e-05	0	1	0	0	0	0	0	0	1	0	0	0	1	1	0	0	0	0	0	0	1	0	0	0	0	0	1	0	1	1	0	0		2
_11000000100011000000000000101100	2	2.91011e-05	1	1	0	0	0	0	0	0	1	0	0	0	1	1	0	0	0	0	0	0	0	0	0	0	0	0	1	0	1	1	0	0		2
_00100001010000110011010110000000	2	2.91011e-05	0	0	1	0	0	0	0	1	0	1	0	0	0	0	1	1	0	0	1	1	0	1	0	1	1	0	0	0	0	0	0	0		2
_01100001010000110010011110000010	2	2.91011e-05	0	1	1	0	0	0	0	1	0	1	0	0	0	0	1	1	0	0	1	0	0	1	1	1	1	0	0	0	0	0	1	0		2
_01100001010001110011011110000010	2	2.91011e-05	0	1	1	0	0	0	0	1	0	1	0	0	0	1	1	1	0	0	1	1	0	1	1	1	1	0	0	0	0	0	1	0		2
_01100001010000100011011110000010	2	2.91011e-05	0	1	1	0	0	0	0	1	0	1	0	0	0	0	1	0	0	0	1	1	0	1	1	1	1	0	0	0	0	0	1	0		2
_11000000100010000000100000101100	2	2.91011e-05	1	1	0	0	0	0	0	0	1	0	0	0	1	0	0	0	0	0	0	0	1	0	0	0	0	0	1	0	1	1	0	0		2
_00111101010001111111111110000000	2	2.91011e-05	0	0	1	1	1	1	0	1	0	1	0	0	0	1	1	1	1	1	1	1	1	1	1	1	1	0	0	0	0	0	0	0		2
_01100001010010110010011110001000	2	2.91011e-05	0	1	1	0	0	0	0	1	0	1	0	0	1	0	1	1	0	0	1	0	0	1	1	1	1	0	0	0	1	0	0	0		2
_10000000100000000000000001000000	2	2.91011e-05	1	0	0	0	0	0	0	0	1	0	0	0	0	0	0	0	0	0	0	0	0	0	0	0	0	1	0	0	0	0	0	0		2
_01000000100011100000100001101100	2	2.91011e-05	0	1	0	0	0	0	0	0	1	0	0	0	1	1	1	0	0	0	0	0	1	0	0	0	0	1	1	0	1	1	0	0		2
_00100001010010110011011110000001	2	2.91011e-05	0	0	1	0	0	0	0	1	0	1	0	0	1	0	1	1	0	0	1	1	0	1	1	1	1	0	0	0	0	0	0	1		2
_00111101010111101111111110000000	2	2.91011e-05	0	0	1	1	1	1	0	1	0	1	0	1	1	1	1	0	1	1	1	1	1	1	1	1	1	0	0	0	0	0	0	0		2
_00100001010000110010011110000000	2	2.91011e-05	0	0	1	0	0	0	0	1	0	1	0	0	0	0	1	1	0	0	1	0	0	1	1	1	1	0	0	0	0	0	0	0		2
_00111101010101101111111110000000	2	2.91011e-05	0	0	1	1	1	1	0	1	0	1	0	1	0	1	1	0	1	1	1	1	1	1	1	1	1	0	0	0	0	0	0	0		2
_01110001010000110011011110000010	2	2.91011e-05	0	1	1	1	0	0	0	1	0	1	0	0	0	0	1	1	0	0	1	1	0	1	1	1	1	0	0	0	0	0	1	0		2
_00100001010010110010011110000000	2	2.91011e-05	0	0	1	0	0	0	0	1	0	1	0	0	1	0	1	1	0	0	1	0	0	1	1	1	1	0	0	0	0	0	0	0		2
_00111101010011111111111110000000	2	2.91011e-05	0	0	1	1	1	1	0	1	0	1	0	0	1	1	1	1	1	1	1	1	1	1	1	1	1	0	0	0	0	0	0	0		2
_00100001010000100011011110000000	2	2.91011e-05	0	0	1	0	0	0	0	1	0	1	0	0	0	0	1	0	0	0	1	1	0	1	1	1	1	0	0	0	0	0	0	0		2
_01000000100000000000000001000000	2	2.91011e-05	0	1	0	0	0	0	0	0	1	0	0	0	0	0	0	0	0	0	0	0	0	0	0	0	0	1	0	0	0	0	0	0		2
_11000000100010000000100001100100	2	2.91011e-05	1	1	0	0	0	0	0	0	1	0	0	0	1	0	0	0	0	0	0	0	1	0	0	0	0	1	1	0	0	1	0	0		2
_01100001010010100011011110001000	2	2.91011e-05	0	1	1	0	0	0	0	1	0	1	0	0	1	0	1	0	0	0	1	1	0	1	1	1	1	0	0	0	1	0	0	0		2
_01100001010000110011010110000010	2	2.91011e-05	0	1	1	0	0	0	0	1	0	1	0	0	0	0	1	1	0	0	1	1	0	1	0	1	1	0	0	0	0	0	1	0		2
_00100001010010100011011110000000	2	2.91011e-05	0	0	1	0	0	0	0	1	0	1	0	0	1	0	1	0	0	0	1	1	0	1	1	1	1	0	0	0	0	0	0	0		2
_01000000100011100000100001001011	2	2.91011e-05	0	1	0	0	0	0	0	0	1	0	0	0	1	1	1	0	0	0	0	0	1	0	0	0	0	1	0	0	1	0	1	1		2
_11000000100011000000000001100100	2	2.91011e-05	1	1	0	0	0	0	0	0	1	0	0	0	1	1	0	0	0	0	0	0	0	0	0	0	0	1	1	0	0	1	0	0		2
_11001100100011000000100001001011	1	1.45505e-05	1	1	0	0	1	1	0	0	1	0	0	0	1	1	0	0	0	0	0	0	1	0	0	0	0	1	0	0	1	0	1	1		2
_11001100100010000000000001001011	1	1.45505e-05	1	1	0	0	1	1	0	0	1	0	0	0	1	0	0	0	0	0	0	0	0	0	0	0	0	1	0	0	1	0	1	1		2
_01100001010000110111111110000000	1	1.45505e-05	0	1	1	0	0	0	0	1	0	1	0	0	0	0	1	1	0	1	1	1	1	1	1	1	1	0	0	0	0	0	0	0		2
_01100001010000100010011110000000	1	1.45505e-05	0	1	1	0	0	0	0	1	0	1	0	0	0	0	1	0	0	0	1	0	0	1	1	1	1	0	0	0	0	0	0	0		2
_00000000100000000100100000000000	1	1.45505e-05	0	0	0	0	0	0	0	0	1	0	0	0	0	0	0	0	0	1	0	0	1	0	0	0	0	0	0	0	0	0	0	0		2
_01100001010010100010011110000000	1	1.45505e-05	0	1	1	0	0	0	0	1	0	1	0	0	1	0	1	0	0	0	1	0	0	1	1	1	1	0	0	0	0	0	0	0		2
_01100001010010110010011010000000	1	1.45505e-05	0	1	1	0	0	0	0	1	0	1	0	0	1	0	1	1	0	0	1	0	0	1	1	0	1	0	0	0	0	0	0	0		2
_01110001010000110011010110000000	1	1.45505e-05	0	1	1	1	0	0	0	1	0	1	0	0	0	0	1	1	0	0	1	1	0	1	0	1	1	0	0	0	0	0	0	0		2
_01100001010011110011011110000001	1	1.45505e-05	0	1	1	0	0	0	0	1	0	1	0	0	1	1	1	1	0	0	1	1	0	1	1	1	1	0	0	0	0	0	0	1		2
_01100001010010100011010110000000	1	1.45505e-05	0	1	1	0	0	0	0	1	0	1	0	0	1	0	1	0	0	0	1	1	0	1	0	1	1	0	0	0	0	0	0	0		2
_01100001010010110010011110000001	1	1.45505e-05	0	1	1	0	0	0	0	1	0	1	0	0	1	0	1	1	0	0	1	0	0	1	1	1	1	0	0	0	0	0	0	1		2
_01100001010000110010011010000000	1	1.45505e-05	0	1	1	0	0	0	0	1	0	1	0	0	0	0	1	1	0	0	1	0	0	1	1	0	1	0	0	0	0	0	0	0		2
_01111101010011101111111110000000	1	1.45505e-05	0	1	1	1	1	1	0	1	0	1	0	0	1	1	1	0	1	1	1	1	1	1	1	1	1	0	0	0	0	0	0	0		2
_01110001010010110011010110000000	1	1.45505e-05	0	1	1	1	0	0	0	1	0	1	0	0	1	0	1	1	0	0	1	1	0	1	0	1	1	0	0	0	0	0	0	0		2
_01111101010001101111111110000000	1	1.45505e-05	0	1	1	1	1	1	0	1	0	1	0	0	0	1	1	0	1	1	1	1	1	1	1	1	1	0	0	0	0	0	0	0		2
_01100001010010100011011110000001	1	1.45505e-05	0	1	1	0	0	0	0	1	0	1	0	0	1	0	1	0	0	0	1	1	0	1	1	1	1	0	0	0	0	0	0	1		2
_01000000100000100000000000000000	1	1.45505e-05	0	1	0	0	0	0	0	0	1	0	0	0	0	0	1	0	0	0	0	0	0	0	0	0	0	0	0	0	0	0	0	0		2
_11100001010010110011011110000001	1	1.45505e-05	1	1	1	0	0	0	0	1	0	1	0	0	1	0	1	1	0	0	1	1	0	1	1	1	1	0	0	0	0	0	0	1		2
_01100001010000110010010110000000	1	1.45505e-05	0	1	1	0	0	0	0	1	0	1	0	0	0	0	1	1	0	0	1	0	0	1	0	1	1	0	0	0	0	0	0	0		2
_01100000010010110011011110000010	1	1.45505e-05	0	1	1	0	0	0	0	0	0	1	0	0	1	0	1	1	0	0	1	1	0	1	1	1	1	0	0	0	0	0	1	0		2
_01100001010010110111111110000000	1	1.45505e-05	0	1	1	0	0	0	0	1	0	1	0	0	1	0	1	1	0	1	1	1	1	1	1	1	1	0	0	0	0	0	0	0		2
_01100001010010110010010110000000	1	1.45505e-05	0	1	1	0	0	0	0	1	0	1	0	0	1	0	1	1	0	0	1	0	0	1	0	1	1	0	0	0	0	0	0	0		2
_01100001010010110011010110000001	1	1.45505e-05	0	1	1	0	0	0	0	1	0	1	0	0	1	0	1	1	0	0	1	1	0	1	0	1	1	0	0	0	0	0	0	1		2
_01100000010000100011011110000000	1	1.45505e-05	0	1	1	0	0	0	0	0	0	1	0	0	0	0	1	0	0	0	1	1	0	1	1	1	1	0	0	0	0	0	0	0		2
_01100001010000100011010110000000	1	1.45505e-05	0	1	1	0	0	0	0	1	0	1	0	0	0	0	1	0	0	0	1	1	0	1	0	1	1	0	0	0	0	0	0	0		2
_00100011010000010011011110000000	374	0.0054419	0	0	1	0	0	0	1	1	0	1	0	0	0	0	0	1	0	0	1	1	0	1	1	1	1	0	0	0	0	0	0	0		3
_00100011010010010011011110000000	358	0.00520909	0	0	1	0	0	0	1	1	0	1	0	0	1	0	0	1	0	0	1	1	0	1	1	1	1	0	0	0	0	0	0	0		3
_01100000010010110010011110000100	341	0.00496173	0	1	1	0	0	0	0	0	0	1	0	0	1	0	1	1	0	0	1	0	0	1	1	1	1	0	0	0	0	1	0	0		3
_01100001010101111111111110000000	100	0.00145505	0	1	1	0	0	0	0	1	0	1	0	1	0	1	1	1	1	1	1	1	1	1	1	1	1	0	0	0	0	0	0	0		3
_01000000100010100000000001100100	100	0.00145505	0	1	0	0	0	0	0	0	1	0	0	0	1	0	1	0	0	0	0	0	0	0	0	0	0	1	1	0	0	1	0	0		3
_01110001010101111111110110000000	100	0.00145505	0	1	1	1	0	0	0	1	0	1	0	1	0	1	1	1	1	1	1	1	1	1	0	1	1	0	0	0	0	0	0	0		3
_01110001010111111111110110000000	98	0.00142595	0	1	1	1	0	0	0	1	0	1	0	1	1	1	1	1	1	1	1	1	1	1	0	1	1	0	0	0	0	0	0	0		3
_01100001010111111111111110000000	98	0.00142595	0	1	1	0	0	0	0	1	0	1	0	1	1	1	1	1	1	1	1	1	1	1	1	1	1	0	0	0	0	0	0	0		3
_01000000100011100000100001100100	97	0.0014114	0	1	0	0	0	0	0	0	1	0	0	0	1	1	1	0	0	0	0	0	1	0	0	0	0	1	1	0	0	1	0	0		3
_01000000100010100000000001000011	96	0.00139685	0	1	0	0	0	0	0	0	1	0	0	0	1	0	1	0	0	0	0	0	0	0	0	0	0	1	0	0	0	0	1	1		3
_01111101010000110111111110000000	93	0.0013532	0	1	1	1	1	1	0	1	0	1	0	0	0	0	1	1	0	1	1	1	1	1	1	1	1	0	0	0	0	0	0	0		3
_01000000100011100000100001000011	92	0.00133865	0	1	0	0	0	0	0	0	1	0	0	0	1	1	1	0	0	0	0	0	1	0	0	0	0	1	0	0	0	0	1	1		3
_01111101010011110111111110000001	91	0.0013241	0	1	1	1	1	1	0	1	0	1	0	0	1	1	1	1	0	1	1	1	1	1	1	1	1	0	0	0	0	0	0	1		3
_01111101010000110011011110000000	90	0.00130955	0	1	1	1	1	1	0	1	0	1	0	0	0	0	1	1	0	0	1	1	0	1	1	1	1	0	0	0	0	0	0	0		3
_01111101010010110111111110000000	88	0.00128045	0	1	1	1	1	1	0	1	0	1	0	0	1	0	1	1	0	1	1	1	1	1	1	1	1	0	0	0	0	0	0	0		3
_01111101010010110011011110000000	85	0.0012368	0	1	1	1	1	1	0	1	0	1	0	0	1	0	1	1	0	0	1	1	0	1	1	1	1	0	0	0	0	0	0	0		3
_11000000100000000000000001000000	83	0.00120769	1	1	0	0	0	0	0	0	1	0	0	0	0	0	0	0	0	0	0	0	0	0	0	0	0	1	0	0	0	0	0	0		3
_00000000100000100100100000000000	80	0.00116404	0	0	0	0	0	0	0	0	1	0	0	0	0	0	1	0	0	1	0	0	1	0	0	0	0	0	0	0	0	0	0	0		3
_01111101010011110111111110000010	35	0.000509269	0	1	1	1	1	1	0	1	0	1	0	0	1	1	1	1	0	1	1	1	1	1	1	1	1	0	0	0	0	0	1	0		3
_01101101010010110011011110000010	30	0.000436516	0	1	1	0	1	1	0	1	0	1	0	0	1	0	1	1	0	0	1	1	0	1	1	1	1	0	0	0	0	0	1	0		3
_00111111010101011111111110000000	20	0.000291011	0	0	1	1	1	1	1	1	0	1	0	1	0	1	0	1	1	1	1	1	1	1	1	1	1	0	0	0	0	0	0	0		3
_00111111010111011111111110000000	20	0.000291011	0	0	1	1	1	1	1	1	0	1	0	1	1	1	0	1	1	1	1	1	1	1	1	1	1	0	0	0	0	0	0	0		3
_01100000010000110010011110000100	16	0.000232809	0	1	1	0	0	0	0	0	0	1	0	0	0	0	1	1	0	0	1	0	0	1	1	1	1	0	0	0	0	1	0	0		3
_11000000100001000000100001011001	16	0.000232809	1	1	0	0	0	0	0	0	1	0	0	0	0	1	0	0	0	0	0	0	1	0	0	0	0	1	0	1	1	0	0	1		3
_11000000100000000000000001011001	16	0.000232809	1	1	0	0	0	0	0	0	1	0	0	0	0	0	0	0	0	0	0	0	0	0	0	0	0	1	0	1	1	0	0	1		3
_01110001010111111111111110000010	15	0.000218258	0	1	1	1	0	0	0	1	0	1	0	1	1	1	1	1	1	1	1	1	1	1	1	1	1	0	0	0	0	0	1	0		3
_01101101010010110011011110001000	14	0.000203707	0	1	1	0	1	1	0	1	0	1	0	0	1	0	1	1	0	0	1	1	0	1	1	1	1	0	0	0	1	0	0	0		3
_00101101010010110011011110000000	14	0.000203707	0	0	1	0	1	1	0	1	0	1	0	0	1	0	1	1	0	0	1	1	0	1	1	1	1	0	0	0	0	0	0	0		3
_00101101010000110011011110000000	14	0.000203707	0	0	1	0	1	1	0	1	0	1	0	0	0	0	1	1	0	0	1	1	0	1	1	1	1	0	0	0	0	0	0	0		3
_01111101010001110111111110000010	14	0.000203707	0	1	1	1	1	1	0	1	0	1	0	0	0	1	1	1	0	1	1	1	1	1	1	1	1	0	0	0	0	0	1	0		3
_01101101010000110011011110001000	14	0.000203707	0	1	1	0	1	1	0	1	0	1	0	0	0	0	1	1	0	0	1	1	0	1	1	1	1	0	0	0	1	0	0	0		3
_01101101010000110011011110000010	12	0.000174606	0	1	1	0	1	1	0	1	0	1	0	0	0	0	1	1	0	0	1	1	0	1	1	1	1	0	0	0	0	0	1	0		3
_01110001010010110111011110000010	10	0.000145505	0	1	1	1	0	0	0	1	0	1	0	0	1	0	1	1	0	1	1	1	0	1	1	1	1	0	0	0	0	0	1	0		3
_01000000100000000000001010000000	10	0.000145505	0	1	0	0	0	0	0	0	1	0	0	0	0	0	0	0	0	0	0	0	0	0	1	0	1	0	0	0	0	0	0	0		3
_11000000100001000000100001000010	10	0.000145505	1	1	0	0	0	0	0	0	1	0	0	0	0	1	0	0	0	0	0	0	1	0	0	0	0	1	0	0	0	0	1	0		3
_11000000100000000000000001000010	10	0.000145505	1	1	0	0	0	0	0	0	1	0	0	0	0	0	0	0	0	0	0	0	0	0	0	0	0	1	0	0	0	0	1	0		3
_01110001010101111111111110000010	10	0.000145505	0	1	1	1	0	0	0	1	0	1	0	1	0	1	1	1	1	1	1	1	1	1	1	1	1	0	0	0	0	0	1	0		3
_11000000100000000000000001110100	8	0.000116404	1	1	0	0	0	0	0	0	1	0	0	0	0	0	0	0	0	0	0	0	0	0	0	0	0	1	1	1	0	1	0	0		3
_11000000100001000000100001110100	8	0.000116404	1	1	0	0	0	0	0	0	1	0	0	0	0	1	0	0	0	0	0	0	1	0	0	0	0	1	1	1	0	1	0	0		3
_11000000100001000000100001000001	8	0.000116404	1	1	0	0	0	0	0	0	1	0	0	0	0	1	0	0	0	0	0	0	1	0	0	0	0	1	0	0	0	0	0	1		3
_11000000100000000000000001000001	8	0.000116404	1	1	0	0	0	0	0	0	1	0	0	0	0	0	0	0	0	0	0	0	0	0	0	0	0	1	0	0	0	0	0	1		3
_11000000100000000000000000111100	8	0.000116404	1	1	0	0	0	0	0	0	1	0	0	0	0	0	0	0	0	0	0	0	0	0	0	0	0	0	1	1	1	1	0	0		3
_11000000100001000000100000111100	8	0.000116404	1	1	0	0	0	0	0	0	1	0	0	0	0	1	0	0	0	0	0	0	1	0	0	0	0	0	1	1	1	1	0	0		3
_01101101010010110011011110000001	7	0.000101854	0	1	1	0	1	1	0	1	0	1	0	0	1	0	1	1	0	0	1	1	0	1	1	1	1	0	0	0	0	0	0	1		3
_01101101010010100011011110000000	7	0.000101854	0	1	1	0	1	1	0	1	0	1	0	0	1	0	1	0	0	0	1	1	0	1	1	1	1	0	0	0	0	0	0	0		3
_01101101010010110010011110000000	7	0.000101854	0	1	1	0	1	1	0	1	0	1	0	0	1	0	1	1	0	0	1	0	0	1	1	1	1	0	0	0	0	0	0	0		3
_01101101010000110010011110000000	7	0.000101854	0	1	1	0	1	1	0	1	0	1	0	0	0	0	1	1	0	0	1	0	0	1	1	1	1	0	0	0	0	0	0	0		3
_01101101010000100011011110000000	7	0.000101854	0	1	1	0	1	1	0	1	0	1	0	0	0	0	1	0	0	0	1	1	0	1	1	1	1	0	0	0	0	0	0	0		3
_11000000100011100100100001000011	6	8.73032e-05	1	1	0	0	0	0	0	0	1	0	0	0	1	1	1	0	0	1	0	0	1	0	0	0	0	1	0	0	0	0	1	1		3
_11000000000010000001000000001011	6	8.73032e-05	1	1	0	0	0	0	0	0	0	0	0	0	1	0	0	0	0	0	0	1	0	0	0	0	0	0	0	0	1	0	1	1		3
_11000000100000000000100001001010	5	7.27527e-05	1	1	0	0	0	0	0	0	1	0	0	0	0	0	0	0	0	0	0	0	1	0	0	0	0	1	0	0	1	0	1	0		3
_11000000100001000000000001001010	5	7.27527e-05	1	1	0	0	0	0	0	0	1	0	0	0	0	1	0	0	0	0	0	0	0	0	0	0	0	1	0	0	1	0	1	0		3
_01000001100000000000000000001000	5	7.27527e-05	0	1	0	0	0	0	0	1	1	0	0	0	0	0	0	0	0	0	0	0	0	0	0	0	0	0	0	0	1	0	0	0		3
_11000000100010000000000100001100	5	7.27527e-05	1	1	0	0	0	0	0	0	1	0	0	0	1	0	0	0	0	0	0	0	0	0	0	1	0	0	0	0	1	1	0	0		3
_11000000100000000000000000001010	5	7.27527e-05	1	1	0	0	0	0	0	0	1	0	0	0	0	0	0	0	0	0	0	0	0	0	0	0	0	0	0	0	1	0	1	0		3
_01110001010000110111011110000010	4	5.82021e-05	0	1	1	1	0	0	0	1	0	1	0	0	0	0	1	1	0	1	1	1	0	1	1	1	1	0	0	0	0	0	1	0		3
_11001100100010000000000001111100	4	5.82021e-05	1	1	0	0	1	1	0	0	1	0	0	0	1	0	0	0	0	0	0	0	0	0	0	0	0	1	1	1	1	1	0	0		3
_11000000100001000000000001001001	4	5.82021e-05	1	1	0	0	0	0	0	0	1	0	0	0	0	1	0	0	0	0	0	0	0	0	0	0	0	1	0	0	1	0	0	1		3
_11001100100011000000100001111100	4	5.82021e-05	1	1	0	0	1	1	0	0	1	0	0	0	1	1	0	0	0	0	0	0	1	0	0	0	0	1	1	1	1	1	0	0		3
_11000000100000000000000001101001	4	5.82021e-05	1	1	0	0	0	0	0	0	1	0	0	0	0	0	0	0	0	0	0	0	0	0	0	0	0	1	1	0	1	0	0	1		3
_11000000100001000000000001111100	4	5.82021e-05	1	1	0	0	0	0	0	0	1	0	0	0	0	1	0	0	0	0	0	0	0	0	0	0	0	1	1	1	1	1	0	0		3
_11001100100000000000000001101100	4	5.82021e-05	1	1	0	0	1	1	0	0	1	0	0	0	0	0	0	0	0	0	0	0	0	0	0	0	0	1	1	0	1	1	0	0		3
_11000000100011000000100001111001	4	5.82021e-05	1	1	0	0	0	0	0	0	1	0	0	0	1	1	0	0	0	0	0	0	1	0	0	0	0	1	1	1	1	0	0	1		3
_11000000100000000000100001111100	4	5.82021e-05	1	1	0	0	0	0	0	0	1	0	0	0	0	0	0	0	0	0	0	0	1	0	0	0	0	1	1	1	1	1	0	0		3
_11001100100001000000100001101100	4	5.82021e-05	1	1	0	0	1	1	0	0	1	0	0	0	0	1	0	0	0	0	0	0	1	0	0	0	0	1	1	0	1	1	0	0		3
_01000000100011100100100001001011	4	5.82021e-05	0	1	0	0	0	0	0	0	1	0	0	0	1	1	1	0	0	1	0	0	1	0	0	0	0	1	0	0	1	0	1	1		3
_11000000000010000000000100001011	4	5.82021e-05	1	1	0	0	0	0	0	0	0	0	0	0	1	0	0	0	0	0	0	0	0	0	0	1	0	0	0	0	1	0	1	1		3
_11000000100001000000100001101001	4	5.82021e-05	1	1	0	0	0	0	0	0	1	0	0	0	0	1	0	0	0	0	0	0	1	0	0	0	0	1	1	0	1	0	0	1		3
_11000000100010000000000001111001	4	5.82021e-05	1	1	0	0	0	0	0	0	1	0	0	0	1	0	0	0	0	0	0	0	0	0	0	0	0	1	1	1	1	0	0	1		3
_11000000100000000000000000001001	4	5.82021e-05	1	1	0	0	0	0	0	0	1	0	0	0	0	0	0	0	0	0	0	0	0	0	0	0	0	0	0	0	1	0	0	1		3
_11000000100000000000100001001001	4	5.82021e-05	1	1	0	0	0	0	0	0	1	0	0	0	0	0	0	0	0	0	0	0	1	0	0	0	0	1	0	0	1	0	0	1		3
_11000000000010000000000100101100	3	4.36516e-05	1	1	0	0	0	0	0	0	0	0	0	0	1	0	0	0	0	0	0	0	0	0	0	1	0	0	1	0	1	1	0	0		3
_10001100100000000000000000000000	3	4.36516e-05	1	0	0	0	1	1	0	0	1	0	0	0	0	0	0	0	0	0	0	0	0	0	0	0	0	0	0	0	0	0	0	0		3
_11000000000011000000100100101100	3	4.36516e-05	1	1	0	0	0	0	0	0	0	0	0	0	1	1	0	0	0	0	0	0	1	0	0	1	0	0	1	0	1	1	0	0		3
_11000000100000000000000000010000	3	4.36516e-05	1	1	0	0	0	0	0	0	1	0	0	0	0	0	0	0	0	0	0	0	0	0	0	0	0	0	0	1	0	0	0	0		3
_11000000100011110000100001100100	3	4.36516e-05	1	1	0	0	0	0	0	0	1	0	0	0	1	1	1	1	0	0	0	0	1	0	0	0	0	1	1	0	0	1	0	0		3
_11000000100011100100100001100100	3	4.36516e-05	1	1	0	0	0	0	0	0	1	0	0	0	1	1	1	0	0	1	0	0	1	0	0	0	0	1	1	0	0	1	0	0		3
_11000000100010110000000001000011	3	4.36516e-05	1	1	0	0	0	0	0	0	1	0	0	0	1	0	1	1	0	0	0	0	0	0	0	0	0	1	0	0	0	0	1	1		3
_11000000100011110000100001000011	3	4.36516e-05	1	1	0	0	0	0	0	0	1	0	0	0	1	1	1	1	0	0	0	0	1	0	0	0	0	1	0	0	0	0	1	1		3
_11000000100000000000000000100000	3	4.36516e-05	1	1	0	0	0	0	0	0	1	0	0	0	0	0	0	0	0	0	0	0	0	0	0	0	0	0	1	0	0	0	0	0		3
_11000000100010110000000001100100	3	4.36516e-05	1	1	0	0	0	0	0	0	1	0	0	0	1	0	1	1	0	0	0	0	0	0	0	0	0	1	1	0	0	1	0	0		3
_11000000100010100100000001000011	3	4.36516e-05	1	1	0	0	0	0	0	0	1	0	0	0	1	0	1	0	0	1	0	0	0	0	0	0	0	1	0	0	0	0	1	1		3
_00000011000000000000000000000000	3	4.36516e-05	0	0	0	0	0	0	1	1	0	0	0	0	0	0	0	0	0	0	0	0	0	0	0	0	0	0	0	0	0	0	0	0		3
_01111101010001110111111110000001	3	4.36516e-05	0	1	1	1	1	1	0	1	0	1	0	0	0	1	1	1	0	1	1	1	1	1	1	1	1	0	0	0	0	0	0	1		3
_11000000100000000000000000001000	3	4.36516e-05	1	1	0	0	0	0	0	0	1	0	0	0	0	0	0	0	0	0	0	0	0	0	0	0	0	0	0	0	1	0	0	0		3
_00000010000000000000000100000000	3	4.36516e-05	0	0	0	0	0	0	1	0	0	0	0	0	0	0	0	0	0	0	0	0	0	0	0	1	0	0	0	0	0	0	0	0		3
_01000000100011110000100001101100	2	2.91011e-05	0	1	0	0	0	0	0	0	1	0	0	0	1	1	1	1	0	0	0	0	1	0	0	0	0	1	1	0	1	1	0	0		3
_01100000010010110011011110010010	2	2.91011e-05	0	1	1	0	0	0	0	0	0	1	0	0	1	0	1	1	0	0	1	1	0	1	1	1	1	0	0	1	0	0	1	0		3
_00010000100000100100000000000000	2	2.91011e-05	0	0	0	1	0	0	0	0	1	0	0	0	0	0	1	0	0	1	0	0	0	0	0	0	0	0	0	0	0	0	0	0		3
_11001100100011000000100001100100	2	2.91011e-05	1	1	0	0	1	1	0	0	1	0	0	0	1	1	0	0	0	0	0	0	1	0	0	0	0	1	1	0	0	1	0	0		3
_01110001010010110111010110000000	2	2.91011e-05	0	1	1	1	0	0	0	1	0	1	0	0	1	0	1	1	0	1	1	1	0	1	0	1	1	0	0	0	0	0	0	0		3
_11000000100010000000000001100001	2	2.91011e-05	1	1	0	0	0	0	0	0	1	0	0	0	1	0	0	0	0	0	0	0	0	0	0	0	0	1	1	0	0	0	0	1		3
_11001100100010000000000000101100	2	2.91011e-05	1	1	0	0	1	1	0	0	1	0	0	0	1	0	0	0	0	0	0	0	0	0	0	0	0	0	1	0	1	1	0	0		3
_11001100100010000000000001100100	2	2.91011e-05	1	1	0	0	1	1	0	0	1	0	0	0	1	0	0	0	0	0	0	0	0	0	0	0	0	1	1	0	0	1	0	0		3
_01000000100000100100000000000000	2	2.91011e-05	0	1	0	0	0	0	0	0	1	0	0	0	0	0	1	0	0	1	0	0	0	0	0	0	0	0	0	0	0	0	0	0		3
_01000000100010110000000001101100	2	2.91011e-05	0	1	0	0	0	0	0	0	1	0	0	0	1	0	1	1	0	0	0	0	0	0	0	0	0	1	1	0	1	1	0	0		3
_01000000100011100100100001101100	2	2.91011e-05	0	1	0	0	0	0	0	0	1	0	0	0	1	1	1	0	0	1	0	0	1	0	0	0	0	1	1	0	1	1	0	0		3
_01100001010010000011011110001000	2	2.91011e-05	0	1	1	0	0	0	0	1	0	1	0	0	1	0	0	0	0	0	1	1	0	1	1	1	1	0	0	0	1	0	0	0		3
_11000000100011000000100001100001	2	2.91011e-05	1	1	0	0	0	0	0	0	1	0	0	0	1	1	0	0	0	0	0	0	1	0	0	0	0	1	1	0	0	0	0	1		3
_01110001010000110111010110000000	2	2.91011e-05	0	1	1	1	0	0	0	1	0	1	0	0	0	0	1	1	0	1	1	1	0	1	0	1	1	0	0	0	0	0	0	0		3
_01000000100010100100000001001011	2	2.91011e-05	0	1	0	0	0	0	0	0	1	0	0	0	1	0	1	0	0	1	0	0	0	0	0	0	0	1	0	0	1	0	1	1		3
_01000000100011110000100001001011	2	2.91011e-05	0	1	0	0	0	0	0	0	1	0	0	0	1	1	1	1	0	0	0	0	1	0	0	0	0	1	0	0	1	0	1	1		3
_01100001010000000011011110001000	2	2.91011e-05	0	1	1	0	0	0	0	1	0	1	0	0	0	0	0	0	0	0	1	1	0	1	1	1	1	0	0	0	1	0	0	0		3
_00000000100000110100000000000000	2	2.91011e-05	0	0	0	0	0	0	0	0	1	0	0	0	0	0	1	1	0	1	0	0	0	0	0	0	0	0	0	0	0	0	0	0		3
_11001100100011000000100000101100	2	2.91011e-05	1	1	0	0	1	1	0	0	1	0	0	0	1	1	0	0	0	0	0	0	1	0	0	0	0	0	1	0	1	1	0	0		3
_01000000100010110000000001001011	2	2.91011e-05	0	1	0	0	0	0	0	0	1	0	0	0	1	0	1	1	0	0	0	0	0	0	0	0	0	1	0	0	1	0	1	1		3
_11000000100010000000100001101001	1	1.45505e-05	1	1	0	0	0	0	0	0	1	0	0	0	1	0	0	0	0	0	0	0	1	0	0	0	0	1	1	0	1	0	0	1		3
_11001100100011000000000001101100	1	1.45505e-05	1	1	0	0	1	1	0	0	1	0	0	0	1	1	0	0	0	0	0	0	0	0	0	0	0	1	1	0	1	1	0	0		3
_11000000100011000000000001101001	1	1.45505e-05	1	1	0	0	0	0	0	0	1	0	0	0	1	1	0	0	0	0	0	0	0	0	0	0	0	1	1	0	1	0	0	1		3
_01000000100000000000000000101000	1	1.45505e-05	0	1	0	0	0	0	0	0	1	0	0	0	0	0	0	0	0	0	0	0	0	0	0	0	0	0	1	0	1	0	0	0		3
_11000000100000000000000001001000	1	1.45505e-05	1	1	0	0	0	0	0	0	1	0	0	0	0	0	0	0	0	0	0	0	0	0	0	0	0	1	0	0	1	0	0	0		3
_11000000100011000000100000101001	1	1.45505e-05	1	1	0	0	0	0	0	0	1	0	0	0	1	1	0	0	0	0	0	0	1	0	0	0	0	0	1	0	1	0	0	1		3
_01001100100000000000000000000000	1	1.45505e-05	0	1	0	0	1	1	0	0	1	0	0	0	0	0	0	0	0	0	0	0	0	0	0	0	0	0	0	0	0	0	0	0		3
_11000000100001000000100001100000	1	1.45505e-05	1	1	0	0	0	0	0	0	1	0	0	0	0	1	0	0	0	0	0	0	1	0	0	0	0	1	1	0	0	0	0	0		3
_01100000010010100011011110000010	1	1.45505e-05	0	1	1	0	0	0	0	0	0	1	0	0	1	0	1	0	0	0	1	1	0	1	1	1	1	0	0	0	0	0	1	0		3
_00100001010000110011010100000000	1	1.45505e-05	0	0	1	0	0	0	0	1	0	1	0	0	0	0	1	1	0	0	1	1	0	1	0	1	0	0	0	0	0	0	0	0		3
_01000000100000110000000000000000	1	1.45505e-05	0	1	0	0	0	0	0	0	1	0	0	0	0	0	1	1	0	0	0	0	0	0	0	0	0	0	0	0	0	0	0	0		3
_11000000100000000000000001100000	1	1.45505e-05	1	1	0	0	0	0	0	0	1	0	0	0	0	0	0	0	0	0	0	0	0	0	0	0	0	1	1	0	0	0	0	0		3
_11001100100010000000100001101100	1	1.45505e-05	1	1	0	0	1	1	0	0	1	0	0	0	1	0	0	0	0	0	0	0	1	0	0	0	0	1	1	0	1	1	0	0		3
_01000000100000100000000000100000	1	1.45505e-05	0	1	0	0	0	0	0	0	1	0	0	0	0	0	1	0	0	0	0	0	0	0	0	0	0	0	1	0	0	0	0	0		3
_01000000100000000000100000100000	1	1.45505e-05	0	1	0	0	0	0	0	0	1	0	0	0	0	0	0	0	0	0	0	0	1	0	0	0	0	0	1	0	0	0	0	0		3
_01000000100000100000000001000000	1	1.45505e-05	0	1	0	0	0	0	0	0	1	0	0	0	0	0	1	0	0	0	0	0	0	0	0	0	0	1	0	0	0	0	0	0		3
_00001100100000100000000000000000	1	1.45505e-05	0	0	0	0	1	1	0	0	1	0	0	0	0	0	1	0	0	0	0	0	0	0	0	0	0	0	0	0	0	0	0	0		3
_01101101010000110011010110000000	1	1.45505e-05	0	1	1	0	1	1	0	1	0	1	0	0	0	0	1	1	0	0	1	1	0	1	0	1	1	0	0	0	0	0	0	0		3
_11000000100010000000000000101001	1	1.45505e-05	1	1	0	0	0	0	0	0	1	0	0	0	1	0	0	0	0	0	0	0	0	0	0	0	0	0	1	0	1	0	0	1		3
_01101101010010110011010110000000	1	1.45505e-05	0	1	1	0	1	1	0	1	0	1	0	0	1	0	1	1	0	0	1	1	0	1	0	1	1	0	0	0	0	0	0	0		3
_00100001010010110011010100000000	1	1.45505e-05	0	0	1	0	0	0	0	1	0	1	0	0	1	0	1	1	0	0	1	1	0	1	0	1	0	0	0	0	0	0	0	0		3
_11000000100001000000100001001000	1	1.45505e-05	1	1	0	0	0	0	0	0	1	0	0	0	0	1	0	0	0	0	0	0	1	0	0	0	0	1	0	0	1	0	0	0		3
_01111101010000110111011110000000	183	0.00266275	0	1	1	1	1	1	0	1	0	1	0	0	0	0	1	1	0	1	1	1	0	1	1	1	1	0	0	0	0	0	0	0		4
_01000000100011100100100001000011	183	0.00266275	0	1	0	0	0	0	0	0	1	0	0	0	1	1	1	0	0	1	0	0	1	0	0	0	0	1	0	0	0	0	1	1		4
_01111101010010110111011110000000	173	0.00251724	0	1	1	1	1	1	0	1	0	1	0	0	1	0	1	1	0	1	1	1	0	1	1	1	1	0	0	0	0	0	0	0		4
_01000000100010110000000001100100	97	0.0014114	0	1	0	0	0	0	0	0	1	0	0	0	1	0	1	1	0	0	0	0	0	0	0	0	0	1	1	0	0	1	0	0		4
_01000000100011100100100001100100	96	0.00139685	0	1	0	0	0	0	0	0	1	0	0	0	1	1	1	0	0	1	0	0	1	0	0	0	0	1	1	0	0	1	0	0		4
_01000000100010100100000001000011	95	0.0013823	0	1	0	0	0	0	0	0	1	0	0	0	1	0	1	0	0	1	0	0	0	0	0	0	0	1	0	0	0	0	1	1		4
_01000000100011110000100001100100	94	0.00136775	0	1	0	0	0	0	0	0	1	0	0	0	1	1	1	1	0	0	0	0	1	0	0	0	0	1	1	0	0	1	0	0		4
_01000000100010110000000001000011	92	0.00133865	0	1	0	0	0	0	0	0	1	0	0	0	1	0	1	1	0	0	0	0	0	0	0	0	0	1	0	0	0	0	1	1		4
_01000000100011110000100001000011	89	0.001295	0	1	0	0	0	0	0	0	1	0	0	0	1	1	1	1	0	0	0	0	1	0	0	0	0	1	0	0	0	0	1	1		4
_11000000000010000000000100001100	81	0.00117859	1	1	0	0	0	0	0	0	0	0	0	0	1	0	0	0	0	0	0	0	0	0	0	1	0	0	0	0	1	1	0	0		4
_11000000100001000000100001000000	79	0.00114949	1	1	0	0	0	0	0	0	1	0	0	0	0	1	0	0	0	0	0	0	1	0	0	0	0	1	0	0	0	0	0	0		4
_01111100010101111100111110000100	35	0.000509269	0	1	1	1	1	1	0	0	0	1	0	1	0	1	1	1	1	1	0	0	1	1	1	1	1	0	0	0	0	1	0	0		4
_01111100010111111100111110000100	35	0.000509269	0	1	1	1	1	1	0	0	0	1	0	1	1	1	1	1	1	1	0	0	1	1	1	1	1	0	0	0	0	1	0	0		4
_01100000010010110010011110000110	20	0.000291011	0	1	1	0	0	0	0	0	0	1	0	0	1	0	1	1	0	0	1	0	0	1	1	1	1	0	0	0	0	1	1	0		4
_00100011010010010011011110000010	16	0.000232809	0	0	1	0	0	0	1	1	0	1	0	0	1	0	0	1	0	0	1	1	0	1	1	1	1	0	0	0	0	0	1	0		4
_11000000000010000001000100001011	12	0.000174606	1	1	0	0	0	0	0	0	0	0	0	0	1	0	0	0	0	0	0	1	0	0	0	1	0	0	0	0	1	0	1	1		4
_11000000100010000001000100001010	12	0.000174606	1	1	0	0	0	0	0	0	1	0	0	0	1	0	0	0	0	0	0	1	0	0	0	1	0	0	0	0	1	0	1	0		4
_01000000100010000000001010001011	10	0.000145505	0	1	0	0	0	0	0	0	1	0	0	0	1	0	0	0	0	0	0	0	0	0	1	0	1	0	0	0	1	0	1	1		4
_00000010000000000001000100000000	9	0.000130955	0	0	0	0	0	0	1	0	0	0	0	0	0	0	0	0	0	0	0	1	0	0	0	1	0	0	0	0	0	0	0	0		4
_00100011010010010011011110001000	8	0.000116404	0	0	1	0	0	0	1	1	0	1	0	0	1	0	0	1	0	0	1	1	0	1	1	1	1	0	0	0	1	0	0	0		4
_01100000010010110010011110001100	8	0.000116404	0	1	1	0	0	0	0	0	0	1	0	0	1	0	1	1	0	0	1	0	0	1	1	1	1	0	0	0	1	1	0	0		4
_00100011010000010011011110000010	8	0.000116404	0	0	1	0	0	0	1	1	0	1	0	0	0	0	0	1	0	0	1	1	0	1	1	1	1	0	0	0	0	0	1	0		4
_00000011000000010000000000000000	8	0.000116404	0	0	0	0	0	0	1	1	0	0	0	0	0	0	0	1	0	0	0	0	0	0	0	0	0	0	0	0	0	0	0	0		4
_00100011010000010011011110001000	8	0.000116404	0	0	1	0	0	0	1	1	0	1	0	0	0	0	0	1	0	0	1	1	0	1	1	1	1	0	0	0	1	0	0	0		4
_00100000010010110010011110000100	8	0.000116404	0	0	1	0	0	0	0	0	0	1	0	0	1	0	1	1	0	0	1	0	0	1	1	1	1	0	0	0	0	1	0	0		4
_00000010000000000000001010000000	6	8.73032e-05	0	0	0	0	0	0	1	0	0	0	0	0	0	0	0	0	0	0	0	0	0	0	1	0	1	0	0	0	0	0	0	0		4
_11000000000010000000001010001011	6	8.73032e-05	1	1	0	0	0	0	0	0	0	0	0	0	1	0	0	0	0	0	0	0	0	0	1	0	1	0	0	0	1	0	1	1		4
_01100001010011110111111110000010	5	7.27527e-05	0	1	1	0	0	0	0	1	0	1	0	0	1	1	1	1	0	1	1	1	1	1	1	1	1	0	0	0	0	0	1	0		4
_01110001010010110111111110000010	5	7.27527e-05	0	1	1	1	0	0	0	1	0	1	0	0	1	0	1	1	0	1	1	1	1	1	1	1	1	0	0	0	0	0	1	0		4
_01110001010110111111110110000000	5	7.27527e-05	0	1	1	1	0	0	0	1	0	1	0	1	1	0	1	1	1	1	1	1	1	1	0	1	1	0	0	0	0	0	0	0		4
_01100001010110111111111110000000	5	7.27527e-05	0	1	1	0	0	0	0	1	0	1	0	1	1	0	1	1	1	1	1	1	1	1	1	1	1	0	0	0	0	0	0	0		4
_01000000100000100000000001000010	5	7.27527e-05	0	1	0	0	0	0	0	0	1	0	0	0	0	0	1	0	0	0	0	0	0	0	0	0	0	1	0	0	0	0	1	0		4
_11000001000010000000000000001010	5	7.27527e-05	1	1	0	0	0	0	0	1	0	0	0	0	1	0	0	0	0	0	0	0	0	0	0	0	0	0	0	0	1	0	1	0		4
_01000001100010000000000000001000	5	7.27527e-05	0	1	0	0	0	0	0	1	1	0	0	0	1	0	0	0	0	0	0	0	0	0	0	0	0	0	0	0	1	0	0	0		4
_01110001010100111111110110000000	5	7.27527e-05	0	1	1	1	0	0	0	1	0	1	0	1	0	0	1	1	1	1	1	1	1	1	0	1	1	0	0	0	0	0	0	0		4
_01100001010100111111111110000000	5	7.27527e-05	0	1	1	0	0	0	0	1	0	1	0	1	0	0	1	1	1	1	1	1	1	1	1	1	1	0	0	0	0	0	0	0		4
_00100011010000010010011110000000	4	5.82021e-05	0	0	1	0	0	0	1	1	0	1	0	0	0	0	0	1	0	0	1	0	0	1	1	1	1	0	0	0	0	0	0	0		4
_00100011010000010011010110000000	4	5.82021e-05	0	0	1	0	0	0	1	1	0	1	0	0	0	0	0	1	0	0	1	1	0	1	0	1	1	0	0	0	0	0	0	0		4
_01100000010010110010011110010100	4	5.82021e-05	0	1	1	0	0	0	0	0	0	1	0	0	1	0	1	1	0	0	1	0	0	1	1	1	1	0	0	1	0	1	0	0		4
_01000000100001100000100001100100	4	5.82021e-05	0	1	0	0	0	0	0	0	1	0	0	0	0	1	1	0	0	0	0	0	1	0	0	0	0	1	1	0	0	1	0	0		4
_00100011010010010011010110000000	4	5.82021e-05	0	0	1	0	0	0	1	1	0	1	0	0	1	0	0	1	0	0	1	1	0	1	0	1	1	0	0	0	0	0	0	0		4
_01110011010101011111111110000000	4	5.82021e-05	0	1	1	1	0	0	1	1	0	1	0	1	0	1	0	1	1	1	1	1	1	1	1	1	1	0	0	0	0	0	0	0		4
_00100011010010010010011110000000	4	5.82021e-05	0	0	1	0	0	0	1	1	0	1	0	0	1	0	0	1	0	0	1	0	0	1	1	1	1	0	0	0	0	0	0	0		4
_01110011010111011111111110000000	4	5.82021e-05	0	1	1	1	0	0	1	1	0	1	0	1	1	1	0	1	1	1	1	1	1	1	1	1	1	0	0	0	0	0	0	0		4
_11001100100001000000100001001001	4	5.82021e-05	1	1	0	0	1	1	0	0	1	0	0	0	0	1	0	0	0	0	0	0	1	0	0	0	0	1	0	0	1	0	0	1		4
_01000000100010100000000001100110	4	5.82021e-05	0	1	0	0	0	0	0	0	1	0	0	0	1	0	1	0	0	0	0	0	0	0	0	0	0	1	1	0	0	1	1	0		4
_00100011010010010011011110000001	4	5.82021e-05	0	0	1	0	0	0	1	1	0	1	0	0	1	0	0	1	0	0	1	1	0	1	1	1	1	0	0	0	0	0	0	1		4
_00110011010010010011011110000000	4	5.82021e-05	0	0	1	1	0	0	1	1	0	1	0	0	1	0	0	1	0	0	1	1	0	1	1	1	1	0	0	0	0	0	0	0		4
_00110011010111111111111110000000	4	5.82021e-05	0	0	1	1	0	0	1	1	0	1	0	1	1	1	1	1	1	1	1	1	1	1	1	1	1	0	0	0	0	0	0	0		4
_01100000010011110010011110000100	4	5.82021e-05	0	1	1	0	0	0	0	0	0	1	0	0	1	1	1	1	0	0	1	0	0	1	1	1	1	0	0	0	0	1	0	0		4
_00100011010010000011011110000000	4	5.82021e-05	0	0	1	0	0	0	1	1	0	1	0	0	1	0	0	0	0	0	1	1	0	1	1	1	1	0	0	0	0	0	0	0		4
_01000000100011100000100001110100	4	5.82021e-05	0	1	0	0	0	0	0	0	1	0	0	0	1	1	1	0	0	0	0	0	1	0	0	0	0	1	1	1	0	1	0	0		4
_11100000010010110010011110000100	4	5.82021e-05	1	1	1	0	0	0	0	0	0	1	0	0	1	0	1	1	0	0	1	0	0	1	1	1	1	0	0	0	0	1	0	0		4
_01100000010010110010010110000100	4	5.82021e-05	0	1	1	0	0	0	0	0	0	1	0	0	1	0	1	1	0	0	1	0	0	1	0	1	1	0	0	0	0	1	0	0		4
_10100011010000010011011110000000	4	5.82021e-05	1	0	1	0	0	0	1	1	0	1	0	0	0	0	0	1	0	0	1	1	0	1	1	1	1	0	0	0	0	0	0	0		4
_00000010000000010000000100000000	4	5.82021e-05	0	0	0	0	0	0	1	0	0	0	0	0	0	0	0	1	0	0	0	0	0	0	0	1	0	0	0	0	0	0	0	0		4
_01000000100010100000000001110100	4	5.82021e-05	0	1	0	0	0	0	0	0	1	0	0	0	1	0	1	0	0	0	0	0	0	0	0	0	0	1	1	1	0	1	0	0		4
_01000000100000100000000001000001	4	5.82021e-05	0	1	0	0	0	0	0	0	1	0	0	0	0	0	1	0	0	0	0	0	0	0	0	0	0	1	0	0	0	0	0	1		4
_11001100100000000000000001111100	4	5.82021e-05	1	1	0	0	1	1	0	0	1	0	0	0	0	0	0	0	0	0	0	0	0	0	0	0	0	1	1	1	1	1	0	0		4
_11001100100001000000100001111100	4	5.82021e-05	1	1	0	0	1	1	0	0	1	0	0	0	0	1	0	0	0	0	0	0	1	0	0	0	0	1	1	1	1	1	0	0		4
_11001100100000000000000001001001	4	5.82021e-05	1	1	0	0	1	1	0	0	1	0	0	0	0	0	0	0	0	0	0	0	0	0	0	0	0	1	0	0	1	0	0	1		4
_01100000010010110010011010000100	4	5.82021e-05	0	1	1	0	0	0	0	0	0	1	0	0	1	0	1	1	0	0	1	0	0	1	1	0	1	0	0	0	0	1	0	0		4
_01000000100011100000100001100110	4	5.82021e-05	0	1	0	0	0	0	0	0	1	0	0	0	1	1	1	0	0	0	0	0	1	0	0	0	0	1	1	0	0	1	1	0		4
_00110011010101111111111110000000	4	5.82021e-05	0	0	1	1	0	0	1	1	0	1	0	1	0	1	1	1	1	1	1	1	1	1	1	1	1	0	0	0	0	0	0	0		4
_00110011010000010011011110000000	4	5.82021e-05	0	0	1	1	0	0	1	1	0	1	0	0	0	0	0	1	0	0	1	1	0	1	1	1	1	0	0	0	0	0	0	0		4
_01110000010010110010011110000100	4	5.82021e-05	0	1	1	1	0	0	0	0	0	1	0	0	1	0	1	1	0	0	1	0	0	1	1	1	1	0	0	0	0	1	0	0		4
_10100011010010010011011110000000	4	5.82021e-05	1	0	1	0	0	0	1	1	0	1	0	0	1	0	0	1	0	0	1	1	0	1	1	1	1	0	0	0	0	0	0	0		4
_01000000100000100000000001100100	4	5.82021e-05	0	1	0	0	0	0	0	0	1	0	0	0	0	0	1	0	0	0	0	0	0	0	0	0	0	1	1	0	0	1	0	0		4
_01100000010010100010011110000100	4	5.82021e-05	0	1	1	0	0	0	0	0	0	1	0	0	1	0	1	0	0	0	1	0	0	1	1	1	1	0	0	0	0	1	0	0		4
_00100011010000000011011110000000	4	5.82021e-05	0	0	1	0	0	0	1	1	0	1	0	0	0	0	0	0	0	0	1	1	0	1	1	1	1	0	0	0	0	0	0	0		4
_01000000100011100000100001010011	3	4.36516e-05	0	1	0	0	0	0	0	0	1	0	0	0	1	1	1	0	0	0	0	0	1	0	0	0	0	1	0	1	0	0	1	1		4
_01110001010110111111111110000010	3	4.36516e-05	0	1	1	1	0	0	0	1	0	1	0	1	1	0	1	1	1	1	1	1	1	1	1	1	1	0	0	0	0	0	1	0		4
_00000010000010000000000100000000	3	4.36516e-05	0	0	0	0	0	0	1	0	0	0	0	0	1	0	0	0	0	0	0	0	0	0	0	1	0	0	0	0	0	0	0	0		4
_00000011000010000000000000000000	3	4.36516e-05	0	0	0	0	0	0	1	1	0	0	0	0	1	0	0	0	0	0	0	0	0	0	0	0	0	0	0	0	0	0	0	0		4
_01000000100010100000000001010011	3	4.36516e-05	0	1	0	0	0	0	0	0	1	0	0	0	1	0	1	0	0	0	0	0	0	0	0	0	0	1	0	1	0	0	1	1		4
_00111101010000110011011110000000	2	2.91011e-05	0	0	1	1	1	1	0	1	0	1	0	0	0	0	1	1	0	0	1	1	0	1	1	1	1	0	0	0	0	0	0	0		4
_00000000100011100000100001000011	2	2.91011e-05	0	0	0	0	0	0	0	0	1	0	0	0	1	1	1	0	0	0	0	0	1	0	0	0	0	1	0	0	0	0	1	1		4
_01000000100011100000100000100100	2	2.91011e-05	0	1	0	0	0	0	0	0	1	0	0	0	1	1	1	0	0	0	0	0	1	0	0	0	0	0	1	0	0	1	0	0		4
_00111101010011110111111110000001	2	2.91011e-05	0	0	1	1	1	1	0	1	0	1	0	0	1	1	1	1	0	1	1	1	1	1	1	1	1	0	0	0	0	0	0	1		4
_01000000100001000000100001000000	2	2.91011e-05	0	1	0	0	0	0	0	0	1	0	0	0	0	1	0	0	0	0	0	0	1	0	0	0	0	1	0	0	0	0	0	0		4
_00001100100000100100000000000000	2	2.91011e-05	0	0	0	0	1	1	0	0	1	0	0	0	0	0	1	0	0	1	0	0	0	0	0	0	0	0	0	0	0	0	0	0		4
_00111101010010110111111110000000	2	2.91011e-05	0	0	1	1	1	1	0	1	0	1	0	0	1	0	1	1	0	1	1	1	1	1	1	1	1	0	0	0	0	0	0	0		4
_01110001010111111111110110001000	2	2.91011e-05	0	1	1	1	0	0	0	1	0	1	0	1	1	1	1	1	1	1	1	1	1	1	0	1	1	0	0	0	1	0	0	0		4
_01100001010111111111111110001000	2	2.91011e-05	0	1	1	0	0	0	0	1	0	1	0	1	1	1	1	1	1	1	1	1	1	1	1	1	1	0	0	0	1	0	0	0		4
_01000000000010000000001011001011	2	2.91011e-05	0	1	0	0	0	0	0	0	0	0	0	0	1	0	0	0	0	0	0	0	0	0	1	0	1	1	0	0	1	0	1	1		4
_00100001010111111111111110000000	2	2.91011e-05	0	0	1	0	0	0	0	1	0	1	0	1	1	1	1	1	1	1	1	1	1	1	1	1	1	0	0	0	0	0	0	0		4
_01111101010010110011011110001000	2	2.91011e-05	0	1	1	1	1	1	0	1	0	1	0	0	1	0	1	1	0	0	1	1	0	1	1	1	1	0	0	0	1	0	0	0		4
_01000000000010000000000010001011	2	2.91011e-05	0	1	0	0	0	0	0	0	0	0	0	0	1	0	0	0	0	0	0	0	0	0	0	0	1	0	0	0	1	0	1	1		4
_01111101010000110111111110001000	2	2.91011e-05	0	1	1	1	1	1	0	1	0	1	0	0	0	0	1	1	0	1	1	1	1	1	1	1	1	0	0	0	1	0	0	0		4
_01111101010011110111111110001001	2	2.91011e-05	0	1	1	1	1	1	0	1	0	1	0	0	1	1	1	1	0	1	1	1	1	1	1	1	1	0	0	0	1	0	0	1		4
_01111101010000110011011110001000	2	2.91011e-05	0	1	1	1	1	1	0	1	0	1	0	0	0	0	1	1	0	0	1	1	0	1	1	1	1	0	0	0	1	0	0	0		4
_01100001010001110111111110000010	2	2.91011e-05	0	1	1	0	0	0	0	1	0	1	0	0	0	1	1	1	0	1	1	1	1	1	1	1	1	0	0	0	0	0	1	0		4
_00111101010010110011011110000000	2	2.91011e-05	0	0	1	1	1	1	0	1	0	1	0	0	1	0	1	1	0	0	1	1	0	1	1	1	1	0	0	0	0	0	0	0		4
_01000000100010100000000000100100	2	2.91011e-05	0	1	0	0	0	0	0	0	1	0	0	0	1	0	1	0	0	0	0	0	0	0	0	0	0	0	1	0	0	1	0	0		4
_01100000010000110010011110010100	2	2.91011e-05	0	1	1	0	0	0	0	0	0	1	0	0	0	0	1	1	0	0	1	0	0	1	1	1	1	0	0	1	0	1	0	0		4
_01110001010000110111111110000010	2	2.91011e-05	0	1	1	1	0	0	0	1	0	1	0	0	0	0	1	1	0	1	1	1	1	1	1	1	1	0	0	0	0	0	1	0		4
_00110001010101111111110110000000	2	2.91011e-05	0	0	1	1	0	0	0	1	0	1	0	1	0	1	1	1	1	1	1	1	1	1	0	1	1	0	0	0	0	0	0	0		4
_10000000100001000000100001000000	2	2.91011e-05	1	0	0	0	0	0	0	0	1	0	0	0	0	1	0	0	0	0	0	0	1	0	0	0	0	1	0	0	0	0	0	0		4
_01110001010100111111111110000010	2	2.91011e-05	0	1	1	1	0	0	0	1	0	1	0	1	0	0	1	1	1	1	1	1	1	1	1	1	1	0	0	0	0	0	1	0		4
_01100001010101111111111110001000	2	2.91011e-05	0	1	1	0	0	0	0	1	0	1	0	1	0	1	1	1	1	1	1	1	1	1	1	1	1	0	0	0	1	0	0	0		4
_01110001010101111111110110001000	2	2.91011e-05	0	1	1	1	0	0	0	1	0	1	0	1	0	1	1	1	1	1	1	1	1	1	0	1	1	0	0	0	1	0	0	0		4
_11010000101110000000001001101100	2	2.91011e-05	1	1	0	1	0	0	0	0	1	0	1	1	1	0	0	0	0	0	0	0	0	0	1	0	0	1	1	0	1	1	0	0		4
_00111101010000110111111110000000	2	2.91011e-05	0	0	1	1	1	1	0	1	0	1	0	0	0	0	1	1	0	1	1	1	1	1	1	1	1	0	0	0	0	0	0	0		4
_00110001010111111111110110000000	2	2.91011e-05	0	0	1	1	0	0	0	1	0	1	0	1	1	1	1	1	1	1	1	1	1	1	0	1	1	0	0	0	0	0	0	0		4
_00000000100010100000000001000011	2	2.91011e-05	0	0	0	0	0	0	0	0	1	0	0	0	1	0	1	0	0	0	0	0	0	0	0	0	0	1	0	0	0	0	1	1		4
_01000000000011000000101011001011	2	2.91011e-05	0	1	0	0	0	0	0	0	0	0	0	0	1	1	0	0	0	0	0	0	1	0	1	0	1	1	0	0	1	0	1	1		4
_01111101010010110111111110001000	2	2.91011e-05	0	1	1	1	1	1	0	1	0	1	0	0	1	0	1	1	0	1	1	1	1	1	1	1	1	0	0	0	1	0	0	0		4
_00100001010101111111111110000000	2	2.91011e-05	0	0	1	0	0	0	0	1	0	1	0	1	0	1	1	1	1	1	1	1	1	1	1	1	1	0	0	0	0	0	0	0		4
_00001100100000110000000000000000	1	1.45505e-05	0	0	0	0	1	1	0	0	1	0	0	0	0	0	1	1	0	0	0	0	0	0	0	0	0	0	0	0	0	0	0	0		4
_01111101010010110010011110000000	1	1.45505e-05	0	1	1	1	1	1	0	1	0	1	0	0	1	0	1	1	0	0	1	0	0	1	1	1	1	0	0	0	0	0	0	0		4
_00100001010010110010010100000000	1	1.45505e-05	0	0	1	0	0	0	0	1	0	1	0	0	1	0	1	1	0	0	1	0	0	1	0	1	0	0	0	0	0	0	0	0		4
_01000000100000110000000001000000	1	1.45505e-05	0	1	0	0	0	0	0	0	1	0	0	0	0	0	1	1	0	0	0	0	0	0	0	0	0	1	0	0	0	0	0	0		4
_11000000100000000000100001000000	1	1.45505e-05	1	1	0	0	0	0	0	0	1	0	0	0	0	0	0	0	0	0	0	0	1	0	0	0	0	1	0	0	0	0	0	0		4
_01110001010010110111110110000000	1	1.45505e-05	0	1	1	1	0	0	0	1	0	1	0	0	1	0	1	1	0	1	1	1	1	1	0	1	1	0	0	0	0	0	0	0		4
_01100001010011111111111110000000	1	1.45505e-05	0	1	1	0	0	0	0	1	0	1	0	0	1	1	1	1	1	1	1	1	1	1	1	1	1	0	0	0	0	0	0	0		4
_01000000100000110000000000100000	1	1.45505e-05	0	1	0	0	0	0	0	0	1	0	0	0	0	0	1	1	0	0	0	0	0	0	0	0	0	0	1	0	0	0	0	0		4
_00000000100000110100100000000000	1	1.45505e-05	0	0	0	0	0	0	0	0	1	0	0	0	0	0	1	1	0	1	0	0	1	0	0	0	0	0	0	0	0	0	0	0		4
_01110001010001111111110110000000	1	1.45505e-05	0	1	1	1	0	0	0	1	0	1	0	0	0	1	1	1	1	1	1	1	1	1	0	1	1	0	0	0	0	0	0	0		4
_01000000100011100000000001000011	1	1.45505e-05	0	1	0	0	0	0	0	0	1	0	0	0	1	1	1	0	0	0	0	0	0	0	0	0	0	1	0	0	0	0	1	1		4
_01111101010010110011011110000001	1	1.45505e-05	0	1	1	1	1	1	0	1	0	1	0	0	1	0	1	1	0	0	1	1	0	1	1	1	1	0	0	0	0	0	0	1		4
_01000000100010100000100001100100	1	1.45505e-05	0	1	0	0	0	0	0	0	1	0	0	0	1	0	1	0	0	0	0	0	1	0	0	0	0	1	1	0	0	1	0	0		4
_01111101010010110111111110000001	1	1.45505e-05	0	1	1	1	1	1	0	1	0	1	0	0	1	0	1	1	0	1	1	1	1	1	1	1	1	0	0	0	0	0	0	1		4
_01110001010000110111110110000000	1	1.45505e-05	0	1	1	1	0	0	0	1	0	1	0	0	0	0	1	1	0	1	1	1	1	1	0	1	1	0	0	0	0	0	0	0		4
_01111101010000100011011110000000	1	1.45505e-05	0	1	1	1	1	1	0	1	0	1	0	0	0	0	1	0	0	0	1	1	0	1	1	1	1	0	0	0	0	0	0	0		4
_00100001010000110010010100000000	1	1.45505e-05	0	0	1	0	0	0	0	1	0	1	0	0	0	0	1	1	0	0	1	0	0	1	0	1	0	0	0	0	0	0	0	0		4
_01111101010000110110111110000000	1	1.45505e-05	0	1	1	1	1	1	0	1	0	1	0	0	0	0	1	1	0	1	1	0	1	1	1	1	1	0	0	0	0	0	0	0		4
_01100001010011110111111110000001	1	1.45505e-05	0	1	1	0	0	0	0	1	0	1	0	0	1	1	1	1	0	1	1	1	1	1	1	1	1	0	0	0	0	0	0	1		4
_01000000100010100000100001000011	1	1.45505e-05	0	1	0	0	0	0	0	0	1	0	0	0	1	0	1	0	0	0	0	0	1	0	0	0	0	1	0	0	0	0	1	1		4
_01100001010111111111110110000000	1	1.45505e-05	0	1	1	0	0	0	0	1	0	1	0	1	1	1	1	1	1	1	1	1	1	1	0	1	1	0	0	0	0	0	0	0		4
_01111101010010100111111110000000	1	1.45505e-05	0	1	1	1	1	1	0	1	0	1	0	0	1	0	1	0	0	1	1	1	1	1	1	1	1	0	0	0	0	0	0	0		4
_11000000100001000000000001000000	1	1.45505e-05	1	1	0	0	0	0	0	0	1	0	0	0	0	1	0	0	0	0	0	0	0	0	0	0	0	1	0	0	0	0	0	0		4
_01111101010010110110111110000000	1	1.45505e-05	0	1	1	1	1	1	0	1	0	1	0	0	1	0	1	1	0	1	1	0	1	1	1	1	1	0	0	0	0	0	0	0		4
_01111101010011100111111110000001	1	1.45505e-05	0	1	1	1	1	1	0	1	0	1	0	0	1	1	1	0	0	1	1	1	1	1	1	1	1	0	0	0	0	0	0	1		4
_01110001010111101111110110000000	1	1.45505e-05	0	1	1	1	0	0	0	1	0	1	0	1	1	1	1	0	1	1	1	1	1	1	0	1	1	0	0	0	0	0	0	0		4
_01110001010011111111110110000000	1	1.45505e-05	0	1	1	1	0	0	0	1	0	1	0	0	1	1	1	1	1	1	1	1	1	1	0	1	1	0	0	0	0	0	0	0		4
_00010000100000100100100000000000	1	1.45505e-05	0	0	0	1	0	0	0	0	1	0	0	0	0	0	1	0	0	1	0	0	1	0	0	0	0	0	0	0	0	0	0	0		4
_01100001010101111111110110000000	1	1.45505e-05	0	1	1	0	0	0	0	1	0	1	0	1	0	1	1	1	1	1	1	1	1	1	0	1	1	0	0	0	0	0	0	0		4
_01100001010111101111111110000000	1	1.45505e-05	0	1	1	0	0	0	0	1	0	1	0	1	1	1	1	0	1	1	1	1	1	1	1	1	1	0	0	0	0	0	0	0		4
_01111101010011110110111110000001	1	1.45505e-05	0	1	1	1	1	1	0	1	0	1	0	0	1	1	1	1	0	1	1	0	1	1	1	1	1	0	0	0	0	0	0	1		4
_01110001010101101111110110000000	1	1.45505e-05	0	1	1	1	0	0	0	1	0	1	0	1	0	1	1	0	1	1	1	1	1	1	0	1	1	0	0	0	0	0	0	0		4
_11000000000010000000000100001010	1	1.45505e-05	1	1	0	0	0	0	0	0	0	0	0	0	1	0	0	0	0	0	0	0	0	0	0	1	0	0	0	0	1	0	1	0		4
_01111101010000100111111110000000	1	1.45505e-05	0	1	1	1	1	1	0	1	0	1	0	0	0	0	1	0	0	1	1	1	1	1	1	1	1	0	0	0	0	0	0	0		4
_01000000110000100011011110000000	1	1.45505e-05	0	1	0	0	0	0	0	0	1	1	0	0	0	0	1	0	0	0	1	1	0	1	1	1	1	0	0	0	0	0	0	0		4
_01111101010000110010011110000000	1	1.45505e-05	0	1	1	1	1	1	0	1	0	1	0	0	0	0	1	1	0	0	1	0	0	1	1	1	1	0	0	0	0	0	0	0		4
_01001100100000000000000000001000	1	1.45505e-05	0	1	0	0	1	1	0	0	1	0	0	0	0	0	0	0	0	0	0	0	0	0	0	0	0	0	0	0	1	0	0	0		4
_01000000100000100100100000000000	1	1.45505e-05	0	1	0	0	0	0	0	0	1	0	0	0	0	0	1	0	0	1	0	0	1	0	0	0	0	0	0	0	0	0	0	0		4
_11111101010011110111111110000001	1	1.45505e-05	1	1	1	1	1	1	0	1	0	1	0	0	1	1	1	1	0	1	1	1	1	1	1	1	1	0	0	0	0	0	0	1		4
_01111101010010100011011110000000	1	1.45505e-05	0	1	1	1	1	1	0	1	0	1	0	0	1	0	1	0	0	0	1	1	0	1	1	1	1	0	0	0	0	0	0	0		4
_11001100100010000000000001101001	1	1.45505e-05	1	1	0	0	1	1	0	0	1	0	0	0	1	0	0	0	0	0	0	0	0	0	0	0	0	1	1	0	1	0	0	1		4
_01000000100000100100000001000000	1	1.45505e-05	0	1	0	0	0	0	0	0	1	0	0	0	0	0	1	0	0	1	0	0	0	0	0	0	0	1	0	0	0	0	0	0		4
_01100001010101101111111110000000	1	1.45505e-05	0	1	1	0	0	0	0	1	0	1	0	1	0	1	1	0	1	1	1	1	1	1	1	1	1	0	0	0	0	0	0	0		4
_01000000100011100000000001100100	1	1.45505e-05	0	1	0	0	0	0	0	0	1	0	0	0	1	1	1	0	0	0	0	0	0	0	0	0	0	1	1	0	0	1	0	0		4
_01100001010001111111111110000000	1	1.45505e-05	0	1	1	0	0	0	0	1	0	1	0	0	0	1	1	1	1	1	1	1	1	1	1	1	1	0	0	0	0	0	0	0		4
_11001100100011000000100001101001	1	1.45505e-05	1	1	0	0	1	1	0	0	1	0	0	0	1	1	0	0	0	0	0	0	1	0	0	0	0	1	1	0	1	0	0	1		4
_01001100100000000000000000100000	1	1.45505e-05	0	1	0	0	1	1	0	0	1	0	0	0	0	0	0	0	0	0	0	0	0	0	0	0	0	0	1	0	0	0	0	0		4
_01110001010011110111111110000010	425	0.00618398	0	1	1	1	0	0	0	1	0	1	0	0	1	1	1	1	0	1	1	1	1	1	1	1	1	0	0	0	0	0	1	0		5
_00110011010101011111111110000000	416	0.00605302	0	0	1	1	0	0	1	1	0	1	0	1	0	1	0	1	1	1	1	1	1	1	1	1	1	0	0	0	0	0	0	0		5
_00110011010111011111111110000000	411	0.00598027	0	0	1	1	0	0	1	1	0	1	0	1	1	1	0	1	1	1	1	1	1	1	1	1	1	0	0	0	0	0	0	0		5
_11000000000010000001000100001010	237	0.00344848	1	1	0	0	0	0	0	0	0	0	0	0	1	0	0	0	0	0	0	1	0	0	0	1	0	0	0	0	1	0	1	0		5
_01110001010001110111111110000010	182	0.0026482	0	1	1	1	0	0	0	1	0	1	0	0	0	1	1	1	0	1	1	1	1	1	1	1	1	0	0	0	0	0	1	0		5
_01000000000010000000001010001011	164	0.00238629	0	1	0	0	0	0	0	0	0	0	0	0	1	0	0	0	0	0	0	0	0	0	1	0	1	0	0	0	1	0	1	1		5
_01111100010011110110111110000100	28	0.000407415	0	1	1	1	1	1	0	0	0	1	0	0	1	1	1	1	0	1	1	0	1	1	1	1	1	0	0	0	0	1	0	0		5
_01110000010101111110111110000100	20	0.000291011	0	1	1	1	0	0	0	0	0	1	0	1	0	1	1	1	1	1	1	0	1	1	1	1	1	0	0	0	0	1	0	0		5
_01110000010111111110111110000100	20	0.000291011	0	1	1	1	0	0	0	0	0	1	0	1	1	1	1	1	1	1	1	0	1	1	1	1	1	0	0	0	0	1	0	0		5
_00101111010010010011011110000000	12	0.000174606	0	0	1	0	1	1	1	1	0	1	0	0	1	0	0	1	0	0	1	1	0	1	1	1	1	0	0	0	0	0	0	0		5
_00000010000000010001000100000000	12	0.000174606	0	0	0	0	0	0	1	0	0	0	0	0	0	0	0	1	0	0	0	1	0	0	0	1	0	0	0	0	0	0	0	0		5
_00101111010000010011011110000000	12	0.000174606	0	0	1	0	1	1	1	1	0	1	0	0	0	0	0	1	0	0	1	1	0	1	1	1	1	0	0	0	0	0	0	0		5
_01110000010101111101111110010000	10	0.000145505	0	1	1	1	0	0	0	0	0	1	0	1	0	1	1	1	1	1	0	1	1	1	1	1	1	0	0	1	0	0	0	0		5
_01000000100010000000001010001100	10	0.000145505	0	1	0	0	0	0	0	0	1	0	0	0	1	0	0	0	0	0	0	0	0	0	1	0	1	0	0	0	1	1	0	0		5
_01110000010111111101111110010000	10	0.000145505	0	1	1	1	0	0	0	0	0	1	0	1	1	1	1	1	1	1	0	1	1	1	1	1	1	0	0	1	0	0	0	0		5
_00000010000010000001000100000000	9	0.000130955	0	0	0	0	0	0	1	0	0	0	0	0	1	0	0	0	0	0	0	1	0	0	0	1	0	0	0	0	0	0	0	0		5
_01101100010010110010011110000100	8	0.000116404	0	1	1	0	1	1	0	0	0	1	0	0	1	0	1	1	0	0	1	0	0	1	1	1	1	0	0	0	0	1	0	0		5
_00110011010010010111011110000000	8	0.000116404	0	0	1	1	0	0	1	1	0	1	0	0	1	0	0	1	0	1	1	1	0	1	1	1	1	0	0	0	0	0	0	0		5
_00000011000010010000000000000000	8	0.000116404	0	0	0	0	0	0	1	1	0	0	0	0	1	0	0	1	0	0	0	0	0	0	0	0	0	0	0	0	0	0	0	0		5
_00110011010000010111011110000000	8	0.000116404	0	0	1	1	0	0	1	1	0	1	0	0	0	0	0	1	0	1	1	1	0	1	1	1	1	0	0	0	0	0	0	0		5
_00000010000000010000001010000000	8	0.000116404	0	0	0	0	0	0	1	0	0	0	0	0	0	0	0	1	0	0	0	0	0	0	1	0	1	0	0	0	0	0	0	0		5
_01110000010010110110011110000100	8	0.000116404	0	1	1	1	0	0	0	0	0	1	0	0	1	0	1	1	0	1	1	0	0	1	1	1	1	0	0	0	0	1	0	0		5
_11000000000010000000001010001100	6	8.73032e-05	1	1	0	0	0	0	0	0	0	0	0	0	1	0	0	0	0	0	0	0	0	0	1	0	1	0	0	0	1	1	0	0		5
_00000010000010000000001010000000	6	8.73032e-05	0	0	0	0	0	0	1	0	0	0	0	0	1	0	0	0	0	0	0	0	0	0	1	0	1	0	0	0	0	0	0	0		5
_01000000100011100100100001010011	6	8.73032e-05	0	1	0	0	0	0	0	0	1	0	0	0	1	1	1	0	0	1	0	0	1	0	0	0	0	1	0	1	0	0	1	1		5
_11000000000010000000000100001110	5	7.27527e-05	1	1	0	0	0	0	0	0	0	0	0	0	1	0	0	0	0	0	0	0	0	0	0	1	0	0	0	0	1	1	1	0		5
_01000000100000110000000001000010	5	7.27527e-05	0	1	0	0	0	0	0	0	1	0	0	0	0	0	1	1	0	0	0	0	0	0	0	0	0	1	0	0	0	0	1	0		5
_00000000100001100100100000000010	5	7.27527e-05	0	0	0	0	0	0	0	0	1	0	0	0	0	1	1	0	0	1	0	0	1	0	0	0	0	0	0	0	0	0	1	0		5
_01000000100001100000100001000010	5	7.27527e-05	0	1	0	0	0	0	0	0	1	0	0	0	0	1	1	0	0	0	0	0	1	0	0	0	0	1	0	0	0	0	1	0		5
_00000000000000110000000100000010	5	7.27527e-05	0	0	0	0	0	0	0	0	0	0	0	0	0	0	1	1	0	0	0	0	0	0	0	1	0	0	0	0	0	0	1	0		5
_01000000100000100100000001000010	5	7.27527e-05	0	1	0	0	0	0	0	0	1	0	0	0	0	0	1	0	0	1	0	0	0	0	0	0	0	1	0	0	0	0	1	0		5
_11000000000000000000000100001010	5	7.27527e-05	1	1	0	0	0	0	0	0	0	0	0	0	0	0	0	0	0	0	0	0	0	0	0	1	0	0	0	0	1	0	1	0		5
_01000000100011110000100001110100	4	5.82021e-05	0	1	0	0	0	0	0	0	1	0	0	0	1	1	1	1	0	0	0	0	1	0	0	0	0	1	1	1	0	1	0	0		5
_00000010000010010000000100000000	4	5.82021e-05	0	0	0	0	0	0	1	0	0	0	0	0	1	0	0	1	0	0	0	0	0	0	0	1	0	0	0	0	0	0	0	0		5
_01000000100001100000100001110100	4	5.82021e-05	0	1	0	0	0	0	0	0	1	0	0	0	0	1	1	0	0	0	0	0	1	0	0	0	0	1	1	1	0	1	0	0		5
_01000000100000110000000001000001	4	5.82021e-05	0	1	0	0	0	0	0	0	1	0	0	0	0	0	1	1	0	0	0	0	0	0	0	0	0	1	0	0	0	0	0	1		5
_01000000100001100100100001100100	4	5.82021e-05	0	1	0	0	0	0	0	0	1	0	0	0	0	1	1	0	0	1	0	0	1	0	0	0	0	1	1	0	0	1	0	0		5
_01000000100011100100100001110100	4	5.82021e-05	0	1	0	0	0	0	0	0	1	0	0	0	1	1	1	0	0	1	0	0	1	0	0	0	0	1	1	1	0	1	0	0		5
_00000000000000110000000100000100	4	5.82021e-05	0	0	0	0	0	0	0	0	0	0	0	0	0	0	1	1	0	0	0	0	0	0	0	1	0	0	0	0	0	1	0	0		5
_00000001000000110000000000000010	4	5.82021e-05	0	0	0	0	0	0	0	1	0	0	0	0	0	0	1	1	0	0	0	0	0	0	0	0	0	0	0	0	0	0	1	0		5
_00000000100001100100100000000001	4	5.82021e-05	0	0	0	0	0	0	0	0	1	0	0	0	0	1	1	0	0	1	0	0	1	0	0	0	0	0	0	0	0	0	0	1		5
_01000000100010110000000001110100	4	5.82021e-05	0	1	0	0	0	0	0	0	1	0	0	0	1	0	1	1	0	0	0	0	0	0	0	0	0	1	1	1	0	1	0	0		5
_01000000100011100100100000100100	4	5.82021e-05	0	1	0	0	0	0	0	0	1	0	0	0	1	1	1	0	0	1	0	0	1	0	0	0	0	0	1	0	0	1	0	0		5
_11000000000000000000000100001100	4	5.82021e-05	1	1	0	0	0	0	0	0	0	0	0	0	0	0	0	0	0	0	0	0	0	0	0	1	0	0	0	0	1	1	0	0		5
_00000000100011100100100001000011	4	5.82021e-05	0	0	0	0	0	0	0	0	1	0	0	0	1	1	1	0	0	1	0	0	1	0	0	0	0	1	0	0	0	0	1	1		5
_01111101010010110111011110001000	4	5.82021e-05	0	1	1	1	1	1	0	1	0	1	0	0	1	0	1	1	0	1	1	1	0	1	1	1	1	0	0	0	1	0	0	0		5
_01111101010000110111011110001000	4	5.82021e-05	0	1	1	1	1	1	0	1	0	1	0	0	0	0	1	1	0	1	1	1	0	1	1	1	1	0	0	0	1	0	0	0		5
_01000000100011100100100001100110	4	5.82021e-05	0	1	0	0	0	0	0	0	1	0	0	0	1	1	1	0	0	1	0	0	1	0	0	0	0	1	1	0	0	1	1	0		5
_11000000000010000001000100001100	4	5.82021e-05	1	1	0	0	0	0	0	0	0	0	0	0	1	0	0	0	0	0	0	1	0	0	0	1	0	0	0	0	1	1	0	0		5
_01000000100011110000100001100110	4	5.82021e-05	0	1	0	0	0	0	0	0	1	0	0	0	1	1	1	1	0	0	0	0	1	0	0	0	0	1	1	0	0	1	1	0		5
_01000000100000100000000001110100	4	5.82021e-05	0	1	0	0	0	0	0	0	1	0	0	0	0	0	1	0	0	0	0	0	0	0	0	0	0	1	1	1	0	1	0	0		5
_01000000100111101000100001100100	4	5.82021e-05	0	1	0	0	0	0	0	0	1	0	0	1	1	1	1	0	1	0	0	0	1	0	0	0	0	1	1	0	0	1	0	0		5
_01000000100001100000100001000001	4	5.82021e-05	0	1	0	0	0	0	0	0	1	0	0	0	0	1	1	0	0	0	0	0	1	0	0	0	0	1	0	0	0	0	0	1		5
_00111101010010110111011110000000	4	5.82021e-05	0	0	1	1	1	1	0	1	0	1	0	0	1	0	1	1	0	1	1	1	0	1	1	1	1	0	0	0	0	0	0	0		5
_01000000100000110000000001100100	4	5.82021e-05	0	1	0	0	0	0	0	0	1	0	0	0	0	0	1	1	0	0	0	0	0	0	0	0	0	1	1	0	0	1	0	0		5
_01000000100000100100000001000001	4	5.82021e-05	0	1	0	0	0	0	0	0	1	0	0	0	0	0	1	0	0	1	0	0	0	0	0	0	0	1	0	0	0	0	0	1		5
_01000000100001110000100001100100	4	5.82021e-05	0	1	0	0	0	0	0	0	1	0	0	0	0	1	1	1	0	0	0	0	1	0	0	0	0	1	1	0	0	1	0	0		5
_01000000100010110000000001100110	4	5.82021e-05	0	1	0	0	0	0	0	0	1	0	0	0	1	0	1	1	0	0	0	0	0	0	0	0	0	1	1	0	0	1	1	0		5
_00111101010000110111011110000000	4	5.82021e-05	0	0	1	1	1	1	0	1	0	1	0	0	0	0	1	1	0	1	1	1	0	1	1	1	1	0	0	0	0	0	0	0		5
_01000000100010100100000001010011	3	4.36516e-05	0	1	0	0	0	0	0	0	1	0	0	0	1	0	1	0	0	1	0	0	0	0	0	0	0	1	0	1	0	0	1	1		5
_01000000100011110000100001010011	3	4.36516e-05	0	1	0	0	0	0	0	0	1	0	0	0	1	1	1	1	0	0	0	0	1	0	0	0	0	1	0	1	0	0	1	1		5
_01000000100010110000000001010011	3	4.36516e-05	0	1	0	0	0	0	0	0	1	0	0	0	1	0	1	1	0	0	0	0	0	0	0	0	0	1	0	1	0	0	1	1		5
_11000000000010010000000100001100	2	2.91011e-05	1	1	0	0	0	0	0	0	0	0	0	0	1	0	0	1	0	0	0	0	0	0	0	1	0	0	0	0	1	1	0	0		5
_00000000100010100100000001000011	2	2.91011e-05	0	0	0	0	0	0	0	0	1	0	0	0	1	0	1	0	0	1	0	0	0	0	0	0	0	1	0	0	0	0	1	1		5
_01111101010010100111011110000000	2	2.91011e-05	0	1	1	1	1	1	0	1	0	1	0	0	1	0	1	0	0	1	1	1	0	1	1	1	1	0	0	0	0	0	0	0		5
_01111101010000110110011110000000	2	2.91011e-05	0	1	1	1	1	1	0	1	0	1	0	0	0	0	1	1	0	1	1	0	0	1	1	1	1	0	0	0	0	0	0	0		5
_10000000000010000000000100000100	2	2.91011e-05	1	0	0	0	0	0	0	0	0	0	0	0	1	0	0	0	0	0	0	0	0	0	0	1	0	0	0	0	0	1	0	0		5
_01111101010010110111011110000001	2	2.91011e-05	0	1	1	1	1	1	0	1	0	1	0	0	1	0	1	1	0	1	1	1	0	1	1	1	1	0	0	0	0	0	0	1		5
_11010000101111000000001001101100	2	2.91011e-05	1	1	0	1	0	0	0	0	1	0	1	1	1	1	0	0	0	0	0	0	0	0	1	0	0	1	1	0	1	1	0	0		5
_01111101010010110110011110000000	2	2.91011e-05	0	1	1	1	1	1	0	1	0	1	0	0	1	0	1	1	0	1	1	0	0	1	1	1	1	0	0	0	0	0	0	0		5
_01000000000010000000001011001100	2	2.91011e-05	0	1	0	0	0	0	0	0	0	0	0	0	1	0	0	0	0	0	0	0	0	0	1	0	1	1	0	0	1	1	0	0		5
_01010000100011100100100001000011	2	2.91011e-05	0	1	0	1	0	0	0	0	1	0	0	0	1	1	1	0	0	1	0	0	1	0	0	0	0	1	0	0	0	0	1	1		5
_01111101010000100111011110000000	2	2.91011e-05	0	1	1	1	1	1	0	1	0	1	0	0	0	0	1	0	0	1	1	1	0	1	1	1	1	0	0	0	0	0	0	0		5
_01000000000011000000101011001100	2	2.91011e-05	0	1	0	0	0	0	0	0	0	0	0	0	1	1	0	0	0	0	0	0	1	0	1	0	1	1	0	0	1	1	0	0		5
_01000000100011110100100001000011	2	2.91011e-05	0	1	0	0	0	0	0	0	1	0	0	0	1	1	1	1	0	1	0	0	1	0	0	0	0	1	0	0	0	0	1	1		5
_01000000100010100100100001000011	2	2.91011e-05	0	1	0	0	0	0	0	0	1	0	0	0	1	0	1	0	0	1	0	0	1	0	0	0	0	1	0	0	0	0	1	1		5
_01000000100010110000000000100100	2	2.91011e-05	0	1	0	0	0	0	0	0	1	0	0	0	1	0	1	1	0	0	0	0	0	0	0	0	0	0	1	0	0	1	0	0		5
_11000000000010000000000100011100	2	2.91011e-05	1	1	0	0	0	0	0	0	0	0	0	0	1	0	0	0	0	0	0	0	0	0	0	1	0	0	0	1	1	1	0	0		5
_11000001000000000000000000001010	2	2.91011e-05	1	1	0	0	0	0	0	1	0	0	0	0	0	0	0	0	0	0	0	0	0	0	0	0	0	0	0	0	1	0	1	0		5
_01000000100011110000100000100100	2	2.91011e-05	0	1	0	0	0	0	0	0	1	0	0	0	1	1	1	1	0	0	0	0	1	0	0	0	0	0	1	0	0	1	0	0		5
_00000000100011110000100001000011	2	2.91011e-05	0	0	0	0	0	0	0	0	1	0	0	0	1	1	1	1	0	0	0	0	1	0	0	0	0	1	0	0	0	0	1	1		5
_01000000000010000000000010001100	2	2.91011e-05	0	1	0	0	0	0	0	0	0	0	0	0	1	0	0	0	0	0	0	0	0	0	0	0	1	0	0	0	1	1	0	0		5
_11010000101100000000001001101100	2	2.91011e-05	1	1	0	1	0	0	0	0	1	0	1	1	0	0	0	0	0	0	0	0	0	0	1	0	0	1	1	0	1	1	0	0		5
_00000000100010110000000001000011	2	2.91011e-05	0	0	0	0	0	0	0	0	1	0	0	0	1	0	1	1	0	0	0	0	0	0	0	0	0	1	0	0	0	0	1	1		5
_01000000100010110000100001000011	1	1.45505e-05	0	1	0	0	0	0	0	0	1	0	0	0	1	0	1	1	0	0	0	0	1	0	0	0	0	1	0	0	0	0	1	1		5
_01000000100011100100000001000011	1	1.45505e-05	0	1	0	0	0	0	0	0	1	0	0	0	1	1	1	0	0	1	0	0	0	0	0	0	0	1	0	0	0	0	1	1		5
_01010000100011100100100001100100	1	1.45505e-05	0	1	0	1	0	0	0	0	1	0	0	0	1	1	1	0	0	1	0	0	1	0	0	0	0	1	1	0	0	1	0	0		5
_11000000000011000000000100001100	1	1.45505e-05	1	1	0	0	0	0	0	0	0	0	0	0	1	1	0	0	0	0	0	0	0	0	0	1	0	0	0	0	1	1	0	0		5
_01000000100010100100100001100100	1	1.45505e-05	0	1	0	0	0	0	0	0	1	0	0	0	1	0	1	0	0	1	0	0	1	0	0	0	0	1	1	0	0	1	0	0		5
_01000000100011100000100001100001	1	1.45505e-05	0	1	0	0	0	0	0	0	1	0	0	0	1	1	1	0	0	0	0	0	1	0	0	0	0	1	1	0	0	0	0	1		5
_01010000100010100100000001000011	1	1.45505e-05	0	1	0	1	0	0	0	0	1	0	0	0	1	0	1	0	0	1	0	0	0	0	0	0	0	1	0	0	0	0	1	1		5
_00001100100000100100100000000000	1	1.45505e-05	0	0	0	0	1	1	0	0	1	0	0	0	0	0	1	0	0	1	0	0	1	0	0	0	0	0	0	0	0	0	0	0		5
_01001100100011100000100001100100	1	1.45505e-05	0	1	0	0	1	1	0	0	1	0	0	0	1	1	1	0	0	0	0	0	1	0	0	0	0	1	1	0	0	1	0	0		5
_11100000000010000000000100001100	1	1.45505e-05	1	1	1	0	0	0	0	0	0	0	0	0	1	0	0	0	0	0	0	0	0	0	0	1	0	0	0	0	1	1	0	0		5
_00000000000010100000000100000100	1	1.45505e-05	0	0	0	0	0	0	0	0	0	0	0	0	1	0	1	0	0	0	0	0	0	0	0	1	0	0	0	0	0	1	0	0		5
_10000000000010000000000100001100	1	1.45505e-05	1	0	0	0	0	0	0	0	0	0	0	0	1	0	0	0	0	0	0	0	0	0	0	1	0	0	0	0	1	1	0	0		5
_11000000000011000100100100001100	1	1.45505e-05	1	1	0	0	0	0	0	0	0	0	0	0	1	1	0	0	0	1	0	0	1	0	0	1	0	0	0	0	1	1	0	0		5
_01000000000010000000000100001100	1	1.45505e-05	0	1	0	0	0	0	0	0	0	0	0	0	1	0	0	0	0	0	0	0	0	0	0	1	0	0	0	0	1	1	0	0		5
_01000000100011110100100001100100	1	1.45505e-05	0	1	0	0	0	0	0	0	1	0	0	0	1	1	1	1	0	1	0	0	1	0	0	0	0	1	1	0	0	1	0	0		5
_01000000100010100000000001100001	1	1.45505e-05	0	1	0	0	0	0	0	0	1	0	0	0	1	0	1	0	0	0	0	0	0	0	0	0	0	1	1	0	0	0	0	1		5
_01000000100001100000100001000000	1	1.45505e-05	0	1	0	0	0	0	0	0	1	0	0	0	0	1	1	0	0	0	0	0	1	0	0	0	0	1	0	0	0	0	0	0		5
_01000000100010110100000001000011	1	1.45505e-05	0	1	0	0	0	0	0	0	1	0	0	0	1	0	1	1	0	1	0	0	0	0	0	0	0	1	0	0	0	0	1	1		5
_01000000110010100011011110000010	1	1.45505e-05	0	1	0	0	0	0	0	0	1	1	0	0	1	0	1	0	0	0	1	1	0	1	1	1	1	0	0	0	0	0	1	0		5
_01000000100011110000000001000011	1	1.45505e-05	0	1	0	0	0	0	0	0	1	0	0	0	1	1	1	1	0	0	0	0	0	0	0	0	0	1	0	0	0	0	1	1		5
_01000000100011110000000001100100	1	1.45505e-05	0	1	0	0	0	0	0	0	1	0	0	0	1	1	1	1	0	0	0	0	0	0	0	0	0	1	1	0	0	1	0	0		5
_11001100100000000000000001000000	1	1.45505e-05	1	1	0	0	1	1	0	0	1	0	0	0	0	0	0	0	0	0	0	0	0	0	0	0	0	1	0	0	0	0	0	0		5
_01000000100010110000100001100100	1	1.45505e-05	0	1	0	0	0	0	0	0	1	0	0	0	1	0	1	1	0	0	0	0	1	0	0	0	0	1	1	0	0	1	0	0		5
_01001100100010100000000001100100	1	1.45505e-05	0	1	0	0	1	1	0	0	1	0	0	0	1	0	1	0	0	0	0	0	0	0	0	0	0	1	1	0	0	1	0	0		5
_01110000010101111100111110000100	410	0.00596572	0	1	1	1	0	0	0	0	0	1	0	1	0	1	1	1	1	1	0	0	1	1	1	1	1	0	0	0	0	1	0	0		6
_01110000010111111100111110000100	410	0.00596572	0	1	1	1	0	0	0	0	0	1	0	1	1	1	1	1	1	1	0	0	1	1	1	1	1	0	0	0	0	1	0	0		6
_01000000000010000000001010001100	157	0.00228443	0	1	0	0	0	0	0	0	0	0	0	0	1	0	0	0	0	0	0	0	0	0	1	0	1	0	0	0	1	1	0	0		6
_00000000000010110000000100000100	78	0.00113494	0	0	0	0	0	0	0	0	0	0	0	0	1	0	1	1	0	0	0	0	0	0	0	1	0	0	0	0	0	1	0	0		6
_00110011010110011111111110000000	20	0.000291011	0	0	1	1	0	0	1	1	0	1	0	1	1	0	0	1	1	1	1	1	1	1	1	1	1	0	0	0	0	0	0	0		6
_00110011010100011111111110000000	20	0.000291011	0	0	1	1	0	0	1	1	0	1	0	1	0	0	0	1	1	1	1	1	1	1	1	1	1	0	0	0	0	0	0	0		6
_00000000000000110001000100000010	15	0.000218258	0	0	0	0	0	0	0	0	0	0	0	0	0	0	1	1	0	0	0	1	0	0	0	1	0	0	0	0	0	0	1	0		6
_11000000000000000001000100001010	15	0.000218258	1	1	0	0	0	0	0	0	0	0	0	0	0	0	0	0	0	0	0	1	0	0	0	1	0	0	0	0	1	0	1	0		6
_00000010000010010001000100000000	12	0.000174606	0	0	0	0	0	0	1	0	0	0	0	0	1	0	0	1	0	0	0	1	0	0	0	1	0	0	0	0	0	0	0	0		6
_01110001010011110111111110001010	10	0.000145505	0	1	1	1	0	0	0	1	0	1	0	0	1	1	1	1	0	1	1	1	1	1	1	1	1	0	0	0	1	0	1	0		6
_00110001010011110111111110000010	10	0.000145505	0	0	1	1	0	0	0	1	0	1	0	0	1	1	1	1	0	1	1	1	1	1	1	1	1	0	0	0	0	0	1	0		6
_01000000000000000000001010001010	10	0.000145505	0	1	0	0	0	0	0	0	0	0	0	0	0	0	0	0	0	0	0	0	0	0	1	0	1	0	0	0	1	0	1	0		6
_00000001000010110000000000000010	10	0.000145505	0	0	0	0	0	0	0	1	0	0	0	0	1	0	1	1	0	0	0	0	0	0	0	0	0	0	0	0	0	0	1	0		6
_01000000100001100100100001000010	10	0.000145505	0	1	0	0	0	0	0	0	1	0	0	0	0	1	1	0	0	1	0	0	1	0	0	0	0	1	0	0	0	0	1	0		6
_01000000000010110001001110000010	9	0.000130955	0	1	0	0	0	0	0	0	0	0	0	0	1	0	1	1	0	0	0	1	0	0	1	1	1	0	0	0	0	0	1	0		6
_01000000000000000000001010001100	8	0.000116404	0	1	0	0	0	0	0	0	0	0	0	0	0	0	0	0	0	0	0	0	0	0	1	0	1	0	0	0	1	1	0	0		6
_00110011010101011111111110001000	8	0.000116404	0	0	1	1	0	0	1	1	0	1	0	1	0	1	0	1	1	1	1	1	1	1	1	1	1	0	0	0	1	0	0	0		6
_00000010000010010000001010000000	8	0.000116404	0	0	0	0	0	0	1	0	0	0	0	0	1	0	0	1	0	0	0	0	0	0	1	0	1	0	0	0	0	0	0	0		6
_01110000010110111101111110010000	8	0.000116404	0	1	1	1	0	0	0	0	0	1	0	1	1	0	1	1	1	1	0	1	1	1	1	1	1	0	0	1	0	0	0	0		6
_00110011010111011111111110001000	8	0.000116404	0	0	1	1	0	0	1	1	0	1	0	1	1	1	0	1	1	1	1	1	1	1	1	1	1	0	0	0	1	0	0	0		6
_01000000100001100100100001000001	8	0.000116404	0	1	0	0	0	0	0	0	1	0	0	0	0	1	1	0	0	1	0	0	1	0	0	0	0	1	0	0	0	0	0	1		6
_01110000010100111101111110010000	8	0.000116404	0	1	1	1	0	0	0	0	0	1	0	1	0	0	1	1	1	1	0	1	1	1	1	1	1	0	0	1	0	0	0	0		6
_10000000000010000001000100000010	6	8.73032e-05	1	0	0	0	0	0	0	0	0	0	0	0	1	0	0	0	0	0	0	1	0	0	0	1	0	0	0	0	0	0	1	0		6
_01000000000011110001100001000011	6	8.73032e-05	0	1	0	0	0	0	0	0	0	0	0	0	1	1	1	1	0	0	0	1	1	0	0	0	0	1	0	0	0	0	1	1		6
_11000000000010010001000100001010	6	8.73032e-05	1	1	0	0	0	0	0	0	0	0	0	0	1	0	0	1	0	0	0	1	0	0	0	1	0	0	0	0	1	0	1	0		6
_01000000000010000001000100001010	6	8.73032e-05	0	1	0	0	0	0	0	0	0	0	0	0	1	0	0	0	0	0	0	1	0	0	0	1	0	0	0	0	1	0	1	0		6
_11000000000000000001000100010000	6	8.73032e-05	1	1	0	0	0	0	0	0	0	0	0	0	0	0	0	0	0	0	0	1	0	0	0	1	0	0	0	1	0	0	0	0		6
_01000000000010110001000001000011	6	8.73032e-05	0	1	0	0	0	0	0	0	0	0	0	0	1	0	1	1	0	0	0	1	0	0	0	0	0	1	0	0	0	0	1	1		6
_01110001010011110110111110000010	5	7.27527e-05	0	1	1	1	0	0	0	1	0	1	0	0	1	1	1	1	0	1	1	0	1	1	1	1	1	0	0	0	0	0	1	0		6
_01110001010011100111111110000010	5	7.27527e-05	0	1	1	1	0	0	0	1	0	1	0	0	1	1	1	0	0	1	1	1	1	1	1	1	1	0	0	0	0	0	1	0		6
_01110001010011110111111110000011	5	7.27527e-05	0	1	1	1	0	0	0	1	0	1	0	0	1	1	1	1	0	1	1	1	1	1	1	1	1	0	0	0	0	0	1	1		6
_11110001010011110111111110000010	5	7.27527e-05	1	1	1	1	0	0	0	1	0	1	0	0	1	1	1	1	0	1	1	1	1	1	1	1	1	0	0	0	0	0	1	0		6
_01110001010011110111110110000010	5	7.27527e-05	0	1	1	1	0	0	0	1	0	1	0	0	1	1	1	1	0	1	1	1	1	1	0	1	1	0	0	0	0	0	1	0		6
_01000000100001110000100001000010	5	7.27527e-05	0	1	0	0	0	0	0	0	1	0	0	0	0	1	1	1	0	0	0	0	1	0	0	0	0	1	0	0	0	0	1	0		6
_00110011011100010011011110000000	4	5.82021e-05	0	0	1	1	0	0	1	1	0	1	1	1	0	0	0	1	0	0	1	1	0	1	1	1	1	0	0	0	0	0	0	0		6
_00110011010111011111110110000000	4	5.82021e-05	0	0	1	1	0	0	1	1	0	1	0	1	1	1	0	1	1	1	1	1	1	1	0	1	1	0	0	0	0	0	0	0		6
_00110011011110010011011110000000	4	5.82021e-05	0	0	1	1	0	0	1	1	0	1	1	1	1	0	0	1	0	0	1	1	0	1	1	1	1	0	0	0	0	0	0	0		6
_10110011010111011111111110000000	4	5.82021e-05	1	0	1	1	0	0	1	1	0	1	0	1	1	1	0	1	1	1	1	1	1	1	1	1	1	0	0	0	0	0	0	0		6
_00100000010010110010010100000100	4	5.82021e-05	0	0	1	0	0	0	0	0	0	1	0	0	1	0	1	1	0	0	1	0	0	1	0	1	0	0	0	0	0	1	0	0		6
_00100011010101011111111110000000	4	5.82021e-05	0	0	1	0	0	0	1	1	0	1	0	1	0	1	0	1	1	1	1	1	1	1	1	1	1	0	0	0	0	0	0	0		6
_01000000100000110000000001110100	4	5.82021e-05	0	1	0	0	0	0	0	0	1	0	0	0	0	0	1	1	0	0	0	0	0	0	0	0	0	1	1	1	0	1	0	0		6
_00110011010010010111111110000000	4	5.82021e-05	0	0	1	1	0	0	1	1	0	1	0	0	1	0	0	1	0	1	1	1	1	1	1	1	1	0	0	0	0	0	0	0		6
_00110011010111001111111110000000	4	5.82021e-05	0	0	1	1	0	0	1	1	0	1	0	1	1	1	0	0	1	1	1	1	1	1	1	1	1	0	0	0	0	0	0	0		6
_00100011010111011111111110000000	4	5.82021e-05	0	0	1	0	0	0	1	1	0	1	0	1	1	1	0	1	1	1	1	1	1	1	1	1	1	0	0	0	0	0	0	0		6
_01110000010001110111111110010000	4	5.82021e-05	0	1	1	1	0	0	0	0	0	1	0	0	0	1	1	1	0	1	1	1	1	1	1	1	1	0	0	1	0	0	0	0		6
_10110011010101011111111110000000	4	5.82021e-05	1	0	1	1	0	0	1	1	0	1	0	1	0	1	0	1	1	1	1	1	1	1	1	1	1	0	0	0	0	0	0	0		6
_00110011010101011111110110000000	4	5.82021e-05	0	0	1	1	0	0	1	1	0	1	0	1	0	1	0	1	1	1	1	1	1	1	0	1	1	0	0	0	0	0	0	0		6
_01000000100001110000100001110100	4	5.82021e-05	0	1	0	0	0	0	0	0	1	0	0	0	0	1	1	1	0	0	0	0	1	0	0	0	0	1	1	1	0	1	0	0		6
_01000000000010010000001010001011	4	5.82021e-05	0	1	0	0	0	0	0	0	0	0	0	0	1	0	0	1	0	0	0	0	0	0	1	0	1	0	0	0	1	0	1	1		6
_00110011010001011111111110000000	4	5.82021e-05	0	0	1	1	0	0	1	1	0	1	0	0	0	1	0	1	1	1	1	1	1	1	1	1	1	0	0	0	0	0	0	0		6
_00110011010101001111111110000000	4	5.82021e-05	0	0	1	1	0	0	1	1	0	1	0	1	0	1	0	0	1	1	1	1	1	1	1	1	1	0	0	0	0	0	0	0		6
_00110011010011011111111110000000	4	5.82021e-05	0	0	1	1	0	0	1	1	0	1	0	0	1	1	0	1	1	1	1	1	1	1	1	1	1	0	0	0	0	0	0	0		6
_01100000010011110110111110000100	4	5.82021e-05	0	1	1	0	0	0	0	0	0	1	0	0	1	1	1	1	0	1	1	0	1	1	1	1	1	0	0	0	0	1	0	0		6
_01000000000010000010001010001011	4	5.82021e-05	0	1	0	0	0	0	0	0	0	0	0	0	1	0	0	0	0	0	1	0	0	0	1	0	1	0	0	0	1	0	1	1		6
_00110001010001110111111110000010	4	5.82021e-05	0	0	1	1	0	0	0	1	0	1	0	0	0	1	1	1	0	1	1	1	1	1	1	1	1	0	0	0	0	0	1	0		6
_01110001010001110111111110001010	4	5.82021e-05	0	1	1	1	0	0	0	1	0	1	0	0	0	1	1	1	0	1	1	1	1	1	1	1	1	0	0	0	1	0	1	0		6
_01000000100001100100100001110100	4	5.82021e-05	0	1	0	0	0	0	0	0	1	0	0	0	0	1	1	0	0	1	0	0	1	0	0	0	0	1	1	1	0	1	0	0		6
_01000000100101101000100001100100	4	5.82021e-05	0	1	0	0	0	0	0	0	1	0	0	1	0	1	1	0	1	0	0	0	1	0	0	0	0	1	1	0	0	1	0	0		6
_00110011010000010111111110000000	4	5.82021e-05	0	0	1	1	0	0	1	1	0	1	0	0	0	0	0	1	0	1	1	1	1	1	1	1	1	0	0	0	0	0	0	0		6
_01110000010010110110111110000100	4	5.82021e-05	0	1	1	1	0	0	0	0	0	1	0	0	1	0	1	1	0	1	1	0	1	1	1	1	1	0	0	0	0	1	0	0		6
_01000000100001110000100001000001	4	5.82021e-05	0	1	0	0	0	0	0	0	1	0	0	0	0	1	1	1	0	0	0	0	1	0	0	0	0	1	0	0	0	0	0	1		6
_01000000000010000000001010000100	4	5.82021e-05	0	1	0	0	0	0	0	0	0	0	0	0	1	0	0	0	0	0	0	0	0	0	1	0	1	0	0	0	0	1	0	0		6
_01000000110010100010011110000100	4	5.82021e-05	0	1	0	0	0	0	0	0	1	1	0	0	1	0	1	0	0	0	1	0	0	1	1	1	1	0	0	0	0	1	0	0		6
_00000000000000110001000100000100	3	4.36516e-05	0	0	0	0	0	0	0	0	0	0	0	0	0	0	1	1	0	0	0	1	0	0	0	1	0	0	0	0	0	1	0	0		6
_11100000000010000001000100001010	3	4.36516e-05	1	1	1	0	0	0	0	0	0	0	0	0	1	0	0	0	0	0	0	1	0	0	0	1	0	0	0	0	1	0	1	0		6
_01110000011100110010011110000100	3	4.36516e-05	0	1	1	1	0	0	0	0	0	1	1	1	0	0	1	1	0	0	1	0	0	1	1	1	1	0	0	0	0	1	0	0		6
_01000000100001100100100000010000	3	4.36516e-05	0	1	0	0	0	0	0	0	1	0	0	0	0	1	1	0	0	1	0	0	1	0	0	0	0	0	0	1	0	0	0	0		6
_11000000000000000001000100001100	3	4.36516e-05	1	1	0	0	0	0	0	0	0	0	0	0	0	0	0	0	0	0	0	1	0	0	0	1	0	0	0	0	1	1	0	0		6
_11000000000010000001000100011010	3	4.36516e-05	1	1	0	0	0	0	0	0	0	0	0	0	1	0	0	0	0	0	0	1	0	0	0	1	0	0	0	1	1	0	1	0		6
_00110011011010010001011110000000	3	4.36516e-05	0	0	1	1	0	0	1	1	0	1	1	0	1	0	0	1	0	0	0	1	0	1	1	1	1	0	0	0	0	0	0	0		6
_11000000000011000001000100001010	3	4.36516e-05	1	1	0	0	0	0	0	0	0	0	0	0	1	1	0	0	0	0	0	1	0	0	0	1	0	0	0	0	1	0	1	0		6
_10000000000010000001000100001010	3	4.36516e-05	1	0	0	0	0	0	0	0	0	0	0	0	1	0	0	0	0	0	0	1	0	0	0	1	0	0	0	0	1	0	1	0		6
_01110000011110110010011110000100	3	4.36516e-05	0	1	1	1	0	0	0	0	0	1	1	1	1	0	1	1	0	0	1	0	0	1	1	1	1	0	0	0	0	1	0	0		6
_00110011011000010001011110000000	3	4.36516e-05	0	0	1	1	0	0	1	1	0	1	1	0	0	0	0	1	0	0	0	1	0	1	1	1	1	0	0	0	0	0	0	0		6
_00000000000010100001000100000010	3	4.36516e-05	0	0	0	0	0	0	0	0	0	0	0	0	1	0	1	0	0	0	0	1	0	0	0	1	0	0	0	0	0	0	1	0		6
_11000000000011000101100100001010	3	4.36516e-05	1	1	0	0	0	0	0	0	0	0	0	0	1	1	0	0	0	1	0	1	1	0	0	1	0	0	0	0	1	0	1	0		6
_01110001010001100111111110000010	2	2.91011e-05	0	1	1	1	0	0	0	1	0	1	0	0	0	1	1	0	0	1	1	1	1	1	1	1	1	0	0	0	0	0	1	0		6
_11010000101101000000001001101100	2	2.91011e-05	1	1	0	1	0	0	0	0	1	0	1	1	0	1	0	0	0	0	0	0	0	0	1	0	0	1	1	0	1	1	0	0		6
_01110001010001110111110110000010	2	2.91011e-05	0	1	1	1	0	0	0	1	0	1	0	0	0	1	1	1	0	1	1	1	1	1	0	1	1	0	0	0	0	0	1	0		6
_01110000011100110001011110010000	2	2.91011e-05	0	1	1	1	0	0	0	0	0	1	1	1	0	0	1	1	0	0	0	1	0	1	1	1	1	0	0	1	0	0	0	0		6
_01000000000011000100101010001011	2	2.91011e-05	0	1	0	0	0	0	0	0	0	0	0	0	1	1	0	0	0	1	0	0	1	0	1	0	1	0	0	0	1	0	1	1		6
_01110001010001110110111110000010	2	2.91011e-05	0	1	1	1	0	0	0	1	0	1	0	0	0	1	1	1	0	1	1	0	1	1	1	1	1	0	0	0	0	0	1	0		6
_11110001010001110111111110000010	2	2.91011e-05	1	1	1	1	0	0	0	1	0	1	0	0	0	1	1	1	0	1	1	1	1	1	1	1	1	0	0	0	0	0	1	0		6
_01000000100001100100100001000000	2	2.91011e-05	0	1	0	0	0	0	0	0	1	0	0	0	0	1	1	0	0	1	0	0	1	0	0	0	0	1	0	0	0	0	0	0		6
_00000000000010100100000100000100	2	2.91011e-05	0	0	0	0	0	0	0	0	0	0	0	0	1	0	1	0	0	1	0	0	0	0	0	1	0	0	0	0	0	1	0	0		6
_11000000000000000000000100011100	2	2.91011e-05	1	1	0	0	0	0	0	0	0	0	0	0	0	0	0	0	0	0	0	0	0	0	0	1	0	0	0	1	1	1	0	0		6
_01000000000010000000001010011011	2	2.91011e-05	0	1	0	0	0	0	0	0	0	0	0	0	1	0	0	0	0	0	0	0	0	0	1	0	1	0	0	1	1	0	1	1		6
_01100000000010000000001010001011	2	2.91011e-05	0	1	1	0	0	0	0	0	0	0	0	0	1	0	0	0	0	0	0	0	0	0	1	0	1	0	0	0	1	0	1	1		6
_01000000000011000000001010001011	2	2.91011e-05	0	1	0	0	0	0	0	0	0	0	0	0	1	1	0	0	0	0	0	0	0	0	1	0	1	0	0	0	1	0	1	1		6
_01100000010010110010010100100100	2	2.91011e-05	0	1	1	0	0	0	0	0	0	1	0	0	1	0	1	1	0	0	1	0	0	1	0	1	0	0	1	0	0	1	0	0		6
_00000000100011100100100000000011	1	1.45505e-05	0	0	0	0	0	0	0	0	1	0	0	0	1	1	1	0	0	1	0	0	1	0	0	0	0	0	0	0	0	0	1	1		6
_00110011011110110001011110000000	1	1.45505e-05	0	0	1	1	0	0	1	1	0	1	1	1	1	0	1	1	0	0	0	1	0	1	1	1	1	0	0	0	0	0	0	0		6
_01110011011110010001011110000000	1	1.45505e-05	0	1	1	1	0	0	1	1	0	1	1	1	1	0	0	1	0	0	0	1	0	1	1	1	1	0	0	0	0	0	0	0		6
_01000000100011100100100001100001	1	1.45505e-05	0	1	0	0	0	0	0	0	1	0	0	0	1	1	1	0	0	1	0	0	1	0	0	0	0	1	1	0	0	0	0	1		6
_00000000000010110000000100000010	1	1.45505e-05	0	0	0	0	0	0	0	0	0	0	0	0	1	0	1	1	0	0	0	0	0	0	0	1	0	0	0	0	0	0	1	0		6
_01000000100011110000100001100001	1	1.45505e-05	0	1	0	0	0	0	0	0	1	0	0	0	1	1	1	1	0	0	0	0	1	0	0	0	0	1	1	0	0	0	0	1		6
_01001100100010110000000001100100	1	1.45505e-05	0	1	0	0	1	1	0	0	1	0	0	0	1	0	1	1	0	0	0	0	0	0	0	0	0	1	1	0	0	1	0	0		6
_00110011011100110001011110000000	1	1.45505e-05	0	0	1	1	0	0	1	1	0	1	1	1	0	0	1	1	0	0	0	1	0	1	1	1	1	0	0	0	0	0	0	0		6
_01001100100011100100100001100100	1	1.45505e-05	0	1	0	0	1	1	0	0	1	0	0	0	1	1	1	0	0	1	0	0	1	0	0	0	0	1	1	0	0	1	0	0		6
_01000000100010110000000001100001	1	1.45505e-05	0	1	0	0	0	0	0	0	1	0	0	0	1	0	1	1	0	0	0	0	0	0	0	0	0	1	1	0	0	0	0	1		6
_11001100000010000000000100001100	1	1.45505e-05	1	1	0	0	1	1	0	0	0	0	0	0	1	0	0	0	0	0	0	0	0	0	0	1	0	0	0	0	1	1	0	0		6
_00010000001000000001001100000000	1	1.45505e-05	0	0	0	1	0	0	0	0	0	0	1	0	0	0	0	0	0	0	0	1	0	0	1	1	0	0	0	0	0	0	0	0		6
_01001100100011110000100001100100	1	1.45505e-05	0	1	0	0	1	1	0	0	1	0	0	0	1	1	1	1	0	0	0	0	1	0	0	0	0	1	1	0	0	1	0	0		6
_00100011011100010001011110000000	1	1.45505e-05	0	0	1	0	0	0	1	1	0	1	1	1	0	0	0	1	0	0	0	1	0	1	1	1	1	0	0	0	0	0	0	0		6
_00100011011110010001011110000000	1	1.45505e-05	0	0	1	0	0	0	1	1	0	1	1	1	1	0	0	1	0	0	0	1	0	1	1	1	1	0	0	0	0	0	0	0		6
_11001100100001000000100001000000	1	1.45505e-05	1	1	0	0	1	1	0	0	1	0	0	0	0	1	0	0	0	0	0	0	1	0	0	0	0	1	0	0	0	0	0	0		6
_01110011011100010001011110000000	1	1.45505e-05	0	1	1	1	0	0	1	1	0	1	1	1	0	0	0	1	0	0	0	1	0	1	1	1	1	0	0	0	0	0	0	0		6
_01000000100001110000100001000000	1	1.45505e-05	0	1	0	0	0	0	0	0	1	0	0	0	0	1	1	1	0	0	0	0	1	0	0	0	0	1	0	0	0	0	0	0		6
_01110001010011110111110110000001	1	1.45505e-05	0	1	1	1	0	0	0	1	0	1	0	0	1	1	1	1	0	1	1	1	1	1	0	1	1	0	0	0	0	0	0	1		6
_01110000010011110110111110000100	309	0.00449612	0	1	1	1	0	0	0	0	0	1	0	0	1	1	1	1	0	1	1	0	1	1	1	1	1	0	0	0	0	1	0	0		7
_00000000000010110001000100000010	225	0.00327387	0	0	0	0	0	0	0	0	0	0	0	0	1	0	1	1	0	0	0	1	0	0	0	1	0	0	0	0	0	0	1	0		7
_00110011011100010001011110000000	102	0.00148415	0	0	1	1	0	0	1	1	0	1	1	1	0	0	0	1	0	0	0	1	0	1	1	1	1	0	0	0	0	0	0	0		7
_00110011011110010001011110000000	100	0.00145505	0	0	1	1	0	0	1	1	0	1	1	1	1	0	0	1	0	0	0	1	0	1	1	1	1	0	0	0	0	0	0	0		7
_01110000010001110110111110000100	16	0.000232809	0	1	1	1	0	0	0	0	0	1	0	0	0	1	1	1	0	1	1	0	1	1	1	1	1	0	0	0	0	1	0	0		7
_01100000010010110010010001000100	12	0.000174606	0	1	1	0	0	0	0	0	0	1	0	0	1	0	1	1	0	0	1	0	0	1	0	0	0	1	0	0	0	1	0	0		7
_00110000010111111100111110000100	10	0.000145505	0	0	1	1	0	0	0	0	0	1	0	1	1	1	1	1	1	1	0	0	1	1	1	1	1	0	0	0	0	1	0	0		7
_01000000100011100100101010000011	10	0.000145505	0	1	0	0	0	0	0	0	1	0	0	0	1	1	1	0	0	1	0	0	1	0	1	0	1	0	0	0	0	0	1	1		7
_00110000010101111100111110000100	10	0.000145505	0	0	1	1	0	0	0	0	0	1	0	1	0	1	1	1	1	1	0	0	1	1	1	1	1	0	0	0	0	1	0	0		7
_01110000010100111100111110000100	10	0.000145505	0	1	1	1	0	0	0	0	0	1	0	1	0	0	1	1	1	1	0	0	1	1	1	1	1	0	0	0	0	1	0	0		7
_01110000010111111100111110001100	10	0.000145505	0	1	1	1	0	0	0	0	0	1	0	1	1	1	1	1	1	1	0	0	1	1	1	1	1	0	0	0	1	1	0	0		7
_01110000010101111100111110001100	10	0.000145505	0	1	1	1	0	0	0	0	0	1	0	1	0	1	1	1	1	1	0	0	1	1	1	1	1	0	0	0	1	1	0	0		7
_01000000110111101000110001100100	10	0.000145505	0	1	0	0	0	0	0	0	1	1	0	1	1	1	1	0	1	0	0	0	1	1	0	0	0	1	1	0	0	1	0	0		7
_01000000000000110000001010000010	10	0.000145505	0	1	0	0	0	0	0	0	0	0	0	0	0	0	1	1	0	0	0	0	0	0	1	0	1	0	0	0	0	0	1	0		7
_01000000000010000000001010001110	10	0.000145505	0	1	0	0	0	0	0	0	0	0	0	0	1	0	0	0	0	0	0	0	0	0	1	0	1	0	0	0	1	1	1	0		7
_01110000010110111100111110000100	10	0.000145505	0	1	1	1	0	0	0	0	0	1	0	1	1	0	1	1	1	1	0	0	1	1	1	1	1	0	0	0	0	1	0	0		7
_01000000000000110000001010000100	8	0.000116404	0	1	0	0	0	0	0	0	0	0	0	0	0	0	1	1	0	0	0	0	0	0	1	0	1	0	0	0	0	1	0	0		7
_01110000010111111100111110000110	8	0.000116404	0	1	1	1	0	0	0	0	0	1	0	1	1	1	1	1	1	1	0	0	1	1	1	1	1	0	0	0	0	1	1	0		7
_00010000001100000001001100000000	7	0.000101854	0	0	0	1	0	0	0	0	0	0	1	1	0	0	0	0	0	0	0	1	0	0	1	1	0	0	0	0	0	0	0	0		7
_01000000000000110001000100010000	6	8.73032e-05	0	1	0	0	0	0	0	0	0	0	0	0	0	0	1	1	0	0	0	1	0	0	0	1	0	0	0	1	0	0	0	0		7
_00000000000010110001000000000011	6	8.73032e-05	0	0	0	0	0	0	0	0	0	0	0	0	1	0	1	1	0	0	0	1	0	0	0	0	0	0	0	0	0	0	1	1		7
_00000000000010100101000100000010	6	8.73032e-05	0	0	0	0	0	0	0	0	0	0	0	0	1	0	1	0	0	1	0	1	0	0	0	1	0	0	0	0	0	0	1	0		7
_00000000100011100100100100000100	5	7.27527e-05	0	0	0	0	0	0	0	0	1	0	0	0	1	1	1	0	0	1	0	0	1	0	0	1	0	0	0	0	0	1	0	0		7
_01110000010111111100111010000100	5	7.27527e-05	0	1	1	1	0	0	0	0	0	1	0	1	1	1	1	1	1	1	0	0	1	1	1	0	1	0	0	0	0	1	0	0		7
_01110000010101101100111110000100	5	7.27527e-05	0	1	1	1	0	0	0	0	0	1	0	1	0	1	1	0	1	1	0	0	1	1	1	1	1	0	0	0	0	1	0	0		7
_01100000010111111100111110000100	5	7.27527e-05	0	1	1	0	0	0	0	0	0	1	0	1	1	1	1	1	1	1	0	0	1	1	1	1	1	0	0	0	0	1	0	0		7
_01110000010111111100110110000100	5	7.27527e-05	0	1	1	1	0	0	0	0	0	1	0	1	1	1	1	1	1	1	0	0	1	1	0	1	1	0	0	0	0	1	0	0		7
_00000000000001100100100100000010	5	7.27527e-05	0	0	0	0	0	0	0	0	0	0	0	0	0	1	1	0	0	1	0	0	1	0	0	1	0	0	0	0	0	0	1	0		7
_00111111011111011001011110000000	5	7.27527e-05	0	0	1	1	1	1	1	1	0	1	1	1	1	1	0	1	1	0	0	1	0	1	1	1	1	0	0	0	0	0	0	0		7
_11110000010111111100111110000100	5	7.27527e-05	1	1	1	1	0	0	0	0	0	1	0	1	1	1	1	1	1	1	0	0	1	1	1	1	1	0	0	0	0	1	0	0		7
_01110000010111101100111110000100	5	7.27527e-05	0	1	1	1	0	0	0	0	0	1	0	1	1	1	1	0	1	1	0	0	1	1	1	1	1	0	0	0	0	1	0	0		7
_11110000010101111100111110000100	5	7.27527e-05	1	1	1	1	0	0	0	0	0	1	0	1	0	1	1	1	1	1	0	0	1	1	1	1	1	0	0	0	0	1	0	0		7
_01110000010101111100111010000100	5	7.27527e-05	0	1	1	1	0	0	0	0	0	1	0	1	0	1	1	1	1	1	0	0	1	1	1	0	1	0	0	0	0	1	0	0		7
_01110000010001111100111110000100	5	7.27527e-05	0	1	1	1	0	0	0	0	0	1	0	0	0	1	1	1	1	1	0	0	1	1	1	1	1	0	0	0	0	1	0	0		7
_01110000010101111100110110000100	5	7.27527e-05	0	1	1	1	0	0	0	0	0	1	0	1	0	1	1	1	1	1	0	0	1	1	0	1	1	0	0	0	0	1	0	0		7
_01110000010011111100111110000100	5	7.27527e-05	0	1	1	1	0	0	0	0	0	1	0	0	1	1	1	1	1	1	0	0	1	1	1	1	1	0	0	0	0	1	0	0		7
_00000000000010110000000100000110	5	7.27527e-05	0	0	0	0	0	0	0	0	0	0	0	0	1	0	1	1	0	0	0	0	0	0	0	1	0	0	0	0	0	1	1	0		7
_00111111011101011001011110000000	5	7.27527e-05	0	0	1	1	1	1	1	1	0	1	1	1	0	1	0	1	1	0	0	1	0	1	1	1	1	0	0	0	0	0	0	0		7
_01100000010101111100111110000100	5	7.27527e-05	0	1	1	0	0	0	0	0	0	1	0	1	0	1	1	1	1	1	0	0	1	1	1	1	1	0	0	0	0	1	0	0		7
_01000000000011100100101010001011	4	5.82021e-05	0	1	0	0	0	0	0	0	0	0	0	0	1	1	1	0	0	1	0	0	1	0	1	0	1	0	0	0	1	0	1	1		7
_01000000000000000000001010011100	4	5.82021e-05	0	1	0	0	0	0	0	0	0	0	0	0	0	0	0	0	0	0	0	0	0	0	1	0	1	0	0	1	1	1	0	0		7
_01110000010101111100111110000110	4	5.82021e-05	0	1	1	1	0	0	0	0	0	1	0	1	0	1	1	1	1	1	0	0	1	1	1	1	1	0	0	0	0	1	1	0		7
_01000000000010000000001010011100	4	5.82021e-05	0	1	0	0	0	0	0	0	0	0	0	0	1	0	0	0	0	0	0	0	0	0	1	0	1	0	0	1	1	1	0	0		7
_00000000000010110000000100000011	4	5.82021e-05	0	0	0	0	0	0	0	0	0	0	0	0	1	0	1	1	0	0	0	0	0	0	0	1	0	0	0	0	0	0	1	1		7
_01000000000010110000001010001011	4	5.82021e-05	0	1	0	0	0	0	0	0	0	0	0	0	1	0	1	1	0	0	0	0	0	0	1	0	1	0	0	0	1	0	1	1		7
_00000001000001100100100000000010	4	5.82021e-05	0	0	0	0	0	0	0	1	0	0	0	0	0	1	1	0	0	1	0	0	1	0	0	0	0	0	0	0	0	0	1	0		7
_00000000000010110000001010000100	4	5.82021e-05	0	0	0	0	0	0	0	0	0	0	0	0	1	0	1	1	0	0	0	0	0	0	1	0	1	0	0	0	0	1	0	0		7
_00000000000010110001000100000100	4	5.82021e-05	0	0	0	0	0	0	0	0	0	0	0	0	1	0	1	1	0	0	0	1	0	0	0	1	0	0	0	0	0	1	0	0		7
_00000000000001100100100100000100	4	5.82021e-05	0	0	0	0	0	0	0	0	0	0	0	0	0	1	1	0	0	1	0	0	1	0	0	1	0	0	0	0	0	1	0	0		7
_01000000000010010000001010001100	4	5.82021e-05	0	1	0	0	0	0	0	0	0	0	0	0	1	0	0	1	0	0	0	0	0	0	1	0	1	0	0	0	1	1	0	0		7
_01110000011111110010011110000100	3	4.36516e-05	0	1	1	1	0	0	0	0	0	1	1	1	1	1	1	1	0	0	1	0	0	1	1	1	1	0	0	0	0	1	0	0		7
_01000000000011110000100100100100	3	4.36516e-05	0	1	0	0	0	0	0	0	0	0	0	0	1	1	1	1	0	0	0	0	1	0	0	1	0	0	1	0	0	1	0	0		7
_01000000000010110000000100100100	3	4.36516e-05	0	1	0	0	0	0	0	0	0	0	0	0	1	0	1	1	0	0	0	0	0	0	0	1	0	0	1	0	0	1	0	0		7
_10000000000010110000000100000100	3	4.36516e-05	1	0	0	0	0	0	0	0	0	0	0	0	1	0	1	1	0	0	0	0	0	0	0	1	0	0	0	0	0	1	0	0		7
_01110000011100110000011110000100	3	4.36516e-05	0	1	1	1	0	0	0	0	0	1	1	1	0	0	1	1	0	0	0	0	0	1	1	1	1	0	0	0	0	1	0	0		7
_01110000011101110010011110000100	3	4.36516e-05	0	1	1	1	0	0	0	0	0	1	1	1	0	1	1	1	0	0	1	0	0	1	1	1	1	0	0	0	0	1	0	0		7
_01110000011110110000011110000100	3	4.36516e-05	0	1	1	1	0	0	0	0	0	1	1	1	1	0	1	1	0	0	0	0	0	1	1	1	1	0	0	0	0	1	0	0		7
_11000000000011100100101010000011	2	2.91011e-05	1	1	0	0	0	0	0	0	0	0	0	0	1	1	1	0	0	1	0	0	1	0	1	0	1	0	0	0	0	0	1	1		7
_00000000000010110100000100000100	2	2.91011e-05	0	0	0	0	0	0	0	0	0	0	0	0	1	0	1	1	0	1	0	0	0	0	0	1	0	0	0	0	0	1	0	0		7
_01000000000010100000001010000011	2	2.91011e-05	0	1	0	0	0	0	0	0	0	0	0	0	1	0	1	0	0	0	0	0	0	0	1	0	1	0	0	0	0	0	1	1		7
_01110000010111111100111110010100	2	2.91011e-05	0	1	1	1	0	0	0	0	0	1	0	1	1	1	1	1	1	1	0	0	1	1	1	1	1	0	0	1	0	1	0	0		7
_01000000000010110000000010000100	2	2.91011e-05	0	1	0	0	0	0	0	0	0	0	0	0	1	0	1	1	0	0	0	0	0	0	0	0	1	0	0	0	0	1	0	0		7
_01001100000010000000001010001011	2	2.91011e-05	0	1	0	0	1	1	0	0	0	0	0	0	1	0	0	0	0	0	0	0	0	0	1	0	1	0	0	0	1	0	1	1		7
_01000000000010110000001110000100	2	2.91011e-05	0	1	0	0	0	0	0	0	0	0	0	0	1	0	1	1	0	0	0	0	0	0	1	1	1	0	0	0	0	1	0	0		7
_01100000000010110000001010000100	2	2.91011e-05	0	1	1	0	0	0	0	0	0	0	0	0	1	0	1	1	0	0	0	0	0	0	1	0	1	0	0	0	0	1	0	0		7
_01000000000010100000001010000100	2	2.91011e-05	0	1	0	0	0	0	0	0	0	0	0	0	1	0	1	0	0	0	0	0	0	0	1	0	1	0	0	0	0	1	0	0		7
_01000000000011100100100100001100	2	2.91011e-05	0	1	0	0	0	0	0	0	0	0	0	0	1	1	1	0	0	1	0	0	1	0	0	1	0	0	0	0	1	1	0	0		7
_01000000000011000000001010001100	2	2.91011e-05	0	1	0	0	0	0	0	0	0	0	0	0	1	1	0	0	0	0	0	0	0	0	1	0	1	0	0	0	1	1	0	0		7
_01000000000000110000000100010100	2	2.91011e-05	0	1	0	0	0	0	0	0	0	0	0	0	0	0	1	1	0	0	0	0	0	0	0	1	0	0	0	1	0	1	0	0		7
_01000000000010000000001110001100	2	2.91011e-05	0	1	0	0	0	0	0	0	0	0	0	0	1	0	0	0	0	0	0	0	0	0	1	1	1	0	0	0	1	1	0	0		7
_01000000000011100100100010000011	2	2.91011e-05	0	1	0	0	0	0	0	0	0	0	0	0	1	1	1	0	0	1	0	0	1	0	0	0	1	0	0	0	0	0	1	1		7
_01000000000010110000001011000011	2	2.91011e-05	0	1	0	0	0	0	0	0	0	0	0	0	1	0	1	1	0	0	0	0	0	0	1	0	1	1	0	0	0	0	1	1		7
_01100000000010000000001010001100	2	2.91011e-05	0	1	1	0	0	0	0	0	0	0	0	0	1	0	0	0	0	0	0	0	0	0	1	0	1	0	0	0	1	1	0	0		7
_01000000000010110000000100001100	2	2.91011e-05	0	1	0	0	0	0	0	0	0	0	0	0	1	0	1	1	0	0	0	0	0	0	0	1	0	0	0	0	1	1	0	0		7
_01000000000010110000000010000011	2	2.91011e-05	0	1	0	0	0	0	0	0	0	0	0	0	1	0	1	1	0	0	0	0	0	0	0	0	1	0	0	0	0	0	1	1		7
_01000000000011000100101010001100	2	2.91011e-05	0	1	0	0	0	0	0	0	0	0	0	0	1	1	0	0	0	1	0	0	1	0	1	0	1	0	0	0	1	1	0	0		7
_01000000000011110000101011000011	2	2.91011e-05	0	1	0	0	0	0	0	0	0	0	0	0	1	1	1	1	0	0	0	0	1	0	1	0	1	1	0	0	0	0	1	1		7
_01110000010101111100111110010100	2	2.91011e-05	0	1	1	1	0	0	0	0	0	1	0	1	0	1	1	1	1	1	0	0	1	1	1	1	1	0	0	1	0	1	0	0		7
_01110000010011110111111110010010	2	2.91011e-05	0	1	1	1	0	0	0	0	0	1	0	0	1	1	1	1	0	1	1	1	1	1	1	1	1	0	0	1	0	0	1	0		7
_01110000011101110001011110010000	2	2.91011e-05	0	1	1	1	0	0	0	0	0	1	1	1	0	1	1	1	0	0	0	1	0	1	1	1	1	0	0	1	0	0	0	0		7
_11000000000010110000001010000011	2	2.91011e-05	1	1	0	0	0	0	0	0	0	0	0	0	1	0	1	1	0	0	0	0	0	0	1	0	1	0	0	0	0	0	1	1		7
_01000000000111111111101110000000	1	1.45505e-05	0	1	0	0	0	0	0	0	0	0	0	1	1	1	1	1	1	1	1	1	1	0	1	1	1	0	0	0	0	0	0	0		7
_01000000000010110000000100000100	1	1.45505e-05	0	1	0	0	0	0	0	0	0	0	0	0	1	0	1	1	0	0	0	0	0	0	0	1	0	0	0	0	0	1	0	0		7
_00100000000010110000000100000100	1	1.45505e-05	0	0	1	0	0	0	0	0	0	0	0	0	1	0	1	1	0	0	0	0	0	0	0	1	0	0	0	0	0	1	0	0		7
_01000000000010110010001010000100	1	1.45505e-05	0	1	0	0	0	0	0	0	0	0	0	0	1	0	1	1	0	0	1	0	0	0	1	0	1	0	0	0	0	1	0	0		7
_00110011011111011101111110000000	1	1.45505e-05	0	0	1	1	0	0	1	1	0	1	1	1	1	1	0	1	1	1	0	1	1	1	1	1	1	0	0	0	0	0	0	0		7
_00110011011101011101111110000000	1	1.45505e-05	0	0	1	1	0	0	1	1	0	1	1	1	0	1	0	1	1	1	0	1	1	1	1	1	1	0	0	0	0	0	0	0		7
_00000000000010100100100100000100	1	1.45505e-05	0	0	0	0	0	0	0	0	0	0	0	0	1	0	1	0	0	1	0	0	1	0	0	1	0	0	0	0	0	1	0	0		7
_00000000000011110000000100000100	1	1.45505e-05	0	0	0	0	0	0	0	0	0	0	0	0	1	1	1	1	0	0	0	0	0	0	0	1	0	0	0	0	0	1	0	0		7
_01000000000101111111101110000000	1	1.45505e-05	0	1	0	0	0	0	0	0	0	0	0	1	0	1	1	1	1	1	1	1	1	0	1	1	1	0	0	0	0	0	0	0		7
_01000000000010000010001010001100	1	1.45505e-05	0	1	0	0	0	0	0	0	0	0	0	0	1	0	0	0	0	0	1	0	0	0	1	0	1	0	0	0	1	1	0	0		7
_01000000000010110000001010000100	155	0.00225533	0	1	0	0	0	0	0	0	0	0	0	0	1	0	1	1	0	0	0	0	0	0	1	0	1	0	0	0	0	1	0	0		8
_01000000000010110000001010000011	155	0.00225533	0	1	0	0	0	0	0	0	0	0	0	0	1	0	1	1	0	0	0	0	0	0	1	0	1	0	0	0	0	0	1	1		8
_01000000000011100100101010000011	153	0.00222623	0	1	0	0	0	0	0	0	0	0	0	0	1	1	1	0	0	1	0	0	1	0	1	0	1	0	0	0	0	0	1	1		8
_00000000000011100100100100000100	75	0.00109129	0	0	0	0	0	0	0	0	0	0	0	0	1	1	1	0	0	1	0	0	1	0	0	1	0	0	0	0	0	1	0	0		8
_01110000010011110110111110000110	20	0.000291011	0	1	1	1	0	0	0	0	0	1	0	0	1	1	1	1	0	1	1	0	1	1	1	1	1	0	0	0	0	1	1	0		8
_00110011010011010111111110000010	16	0.000232809	0	0	1	1	0	0	1	1	0	1	0	0	1	1	0	1	0	1	1	1	1	1	1	1	1	0	0	0	0	0	1	0		8
_00000000000001100101100100000010	15	0.000218258	0	0	0	0	0	0	0	0	0	0	0	0	0	1	1	0	0	1	0	1	1	0	0	1	0	0	0	0	0	0	1	0		8
_00000000100011100101100100000010	12	0.000174606	0	0	0	0	0	0	0	0	1	0	0	0	1	1	1	0	0	1	0	1	1	0	0	1	0	0	0	0	0	0	1	0		8
_00000000000010110001000100000011	12	0.000174606	0	0	0	0	0	0	0	0	0	0	0	0	1	0	1	1	0	0	0	1	0	0	0	1	0	0	0	0	0	0	1	1		8
_01000000100011100100101010000100	10	0.000145505	0	1	0	0	0	0	0	0	1	0	0	0	1	1	1	0	0	1	0	0	1	0	1	0	1	0	0	0	0	1	0	0		8
_01000000110101101000110001100100	10	0.000145505	0	1	0	0	0	0	0	0	1	1	0	1	0	1	1	0	1	0	0	0	1	1	0	0	0	1	1	0	0	1	0	0		8
_00000001000011100100100000000010	10	0.000145505	0	0	0	0	0	0	0	1	0	0	0	0	1	1	1	0	0	1	0	0	1	0	0	0	0	0	0	0	0	0	1	0		8
_10000000000010110001000100000010	9	0.000130955	1	0	0	0	0	0	0	0	0	0	0	0	1	0	1	1	0	0	0	1	0	0	0	1	0	0	0	0	0	0	1	0		8
_01000000000010000001001110001010	9	0.000130955	0	1	0	0	0	0	0	0	0	0	0	0	1	0	0	0	0	0	0	1	0	0	1	1	1	0	0	0	1	0	1	0		8
_00110011010001010111111110000010	8	0.000116404	0	0	1	1	0	0	1	1	0	1	0	0	0	1	0	1	0	1	1	1	1	1	1	1	1	0	0	0	0	0	1	0		8
_00110000010011110110111110000100	8	0.000116404	0	0	1	1	0	0	0	0	0	1	0	0	1	1	1	1	0	1	1	0	1	1	1	1	1	0	0	0	0	1	0	0		8
_01110000010011110110111110001100	8	0.000116404	0	1	1	1	0	0	0	0	0	1	0	0	1	1	1	1	0	1	1	0	1	1	1	1	1	0	0	0	1	1	0	0		8
_00000000000011100101100000000011	6	8.73032e-05	0	0	0	0	0	0	0	0	0	0	0	0	1	1	1	0	0	1	0	1	1	0	0	0	0	0	0	0	0	0	1	1		8
_01000000000011100101100100001010	6	8.73032e-05	0	1	0	0	0	0	0	0	0	0	0	0	1	1	1	0	0	1	0	1	1	0	0	1	0	0	0	0	1	0	1	0		8
_00000000000010110101000100000010	6	8.73032e-05	0	0	0	0	0	0	0	0	0	0	0	0	1	0	1	1	0	1	0	1	0	0	0	1	0	0	0	0	0	0	1	0		8
_01000000000010110001000100001010	6	8.73032e-05	0	1	0	0	0	0	0	0	0	0	0	0	1	0	1	1	0	0	0	1	0	0	0	1	0	0	0	0	1	0	1	0		8
_11010000001110000000001100001100	6	8.73032e-05	1	1	0	1	0	0	0	0	0	0	1	1	1	0	0	0	0	0	0	0	0	0	1	1	0	0	0	0	1	1	0	0		8
_00110011011110011001011110000000	5	7.27527e-05	0	0	1	1	0	0	1	1	0	1	1	1	1	0	0	1	1	0	0	1	0	1	1	1	1	0	0	0	0	0	0	0		8
_00110011011100011001011110000000	5	7.27527e-05	0	0	1	1	0	0	1	1	0	1	1	1	0	0	0	1	1	0	0	1	0	1	1	1	1	0	0	0	0	0	0	0		8
_00000000000001110100100100000010	5	7.27527e-05	0	0	0	0	0	0	0	0	0	0	0	0	0	1	1	1	0	1	0	0	1	0	0	1	0	0	0	0	0	0	1	0		8
_01110000010011100110111110000100	4	5.82021e-05	0	1	1	1	0	0	0	0	0	1	0	0	1	1	1	0	0	1	1	0	1	1	1	1	1	0	0	0	0	1	0	0		8
_00110011011101011011011110000000	4	5.82021e-05	0	0	1	1	0	0	1	1	0	1	1	1	0	1	0	1	1	0	1	1	0	1	1	1	1	0	0	0	0	0	0	0		8
_01000000000010100100001010000011	4	5.82021e-05	0	1	0	0	0	0	0	0	0	0	0	0	1	0	1	0	0	1	0	0	0	0	1	0	1	0	0	0	0	0	1	1		8
_00000000000001110100100100000100	4	5.82021e-05	0	0	0	0	0	0	0	0	0	0	0	0	0	1	1	1	0	1	0	0	1	0	0	1	0	0	0	0	0	1	0	0		8
_01110000010011110110110110000100	4	5.82021e-05	0	1	1	1	0	0	0	0	0	1	0	0	1	1	1	1	0	1	1	0	1	1	0	1	1	0	0	0	0	1	0	0		8
_01110000010011110110111110010100	4	5.82021e-05	0	1	1	1	0	0	0	0	0	1	0	0	1	1	1	1	0	1	1	0	1	1	1	1	1	0	0	1	0	1	0	0		8
_01000000000010110000001010001100	4	5.82021e-05	0	1	0	0	0	0	0	0	0	0	0	0	1	0	1	1	0	0	0	0	0	0	1	0	1	0	0	0	1	1	0	0		8
_01000000000011100100101010001100	4	5.82021e-05	0	1	0	0	0	0	0	0	0	0	0	0	1	1	1	0	0	1	0	0	1	0	1	0	1	0	0	0	1	1	0	0		8
_00110011011111011011011110000000	4	5.82021e-05	0	0	1	1	0	0	1	1	0	1	1	1	1	1	0	1	1	0	1	1	0	1	1	1	1	0	0	0	0	0	0	0		8
_01000000000000110000001010010100	4	5.82021e-05	0	1	0	0	0	0	0	0	0	0	0	0	0	0	1	1	0	0	0	0	0	0	1	0	1	0	0	1	0	1	0	0		8
_01110000010011110110111010000100	4	5.82021e-05	0	1	1	1	0	0	0	0	0	1	0	0	1	1	1	1	0	1	1	0	1	1	1	0	1	0	0	0	0	1	0	0		8
_00110011010011010111111110000001	4	5.82021e-05	0	0	1	1	0	0	1	1	0	1	0	0	1	1	0	1	0	1	1	1	1	1	1	1	1	0	0	0	0	0	0	1		8
_01000000000011110100101010001011	4	5.82021e-05	0	1	0	0	0	0	0	0	0	0	0	0	1	1	1	1	0	1	0	0	1	0	1	0	1	0	0	0	1	0	1	1		8
_00000000000011100100100100000011	4	5.82021e-05	0	0	0	0	0	0	0	0	0	0	0	0	1	1	1	0	0	1	0	0	1	0	0	1	0	0	0	0	0	0	1	1		8
_11110000010011110110111110000100	4	5.82021e-05	1	1	1	1	0	0	0	0	0	1	0	0	1	1	1	1	0	1	1	0	1	1	1	1	1	0	0	0	0	1	0	0		8
_01000000000010110010001010000011	4	5.82021e-05	0	1	0	0	0	0	0	0	0	0	0	0	1	0	1	1	0	0	1	0	0	0	1	0	1	0	0	0	0	0	1	1		8
_01001100000010000000001010001100	4	5.82021e-05	0	1	0	0	1	1	0	0	0	0	0	0	1	0	0	0	0	0	0	0	0	0	1	0	1	0	0	0	1	1	0	0		8
_00000001000001110100100000000010	4	5.82021e-05	0	0	0	0	0	0	0	1	0	0	0	0	0	1	1	1	0	1	0	0	1	0	0	0	0	0	0	0	0	0	1	0		8
_00000000000010110000001010000011	4	5.82021e-05	0	0	0	0	0	0	0	0	0	0	0	0	1	0	1	1	0	0	0	0	0	0	1	0	1	0	0	0	0	0	1	1		8
_01000000000010100100001010000100	4	5.82021e-05	0	1	0	0	0	0	0	0	0	0	0	0	1	0	1	0	0	1	0	0	0	0	1	0	1	0	0	0	0	1	0	0		8
_01000000000010110001000100000010	3	4.36516e-05	0	1	0	0	0	0	0	0	0	0	0	0	1	0	1	1	0	0	0	1	0	0	0	1	0	0	0	0	0	0	1	0		8
_00000000000010100101100100000010	3	4.36516e-05	0	0	0	0	0	0	0	0	0	0	0	0	1	0	1	0	0	1	0	1	1	0	0	1	0	0	0	0	0	0	1	0		8
_01110000011101110000011110000100	3	4.36516e-05	0	1	1	1	0	0	0	0	0	1	1	1	0	1	1	1	0	0	0	0	0	1	1	1	1	0	0	0	0	1	0	0		8
_00100000000010110001000100000010	3	4.36516e-05	0	0	1	0	0	0	0	0	0	0	0	0	1	0	1	1	0	0	0	1	0	0	0	1	0	0	0	0	0	0	1	0		8
_10000000000011100100100100000100	3	4.36516e-05	1	0	0	0	0	0	0	0	0	0	0	0	1	1	1	0	0	1	0	0	1	0	0	1	0	0	0	0	0	1	0	0		8
_00000000000011110001000100000010	3	4.36516e-05	0	0	0	0	0	0	0	0	0	0	0	0	1	1	1	1	0	0	0	1	0	0	0	1	0	0	0	0	0	0	1	0		8
_01110000011111110000011110000100	3	4.36516e-05	0	1	1	1	0	0	0	0	0	1	1	1	1	1	1	1	0	0	0	0	0	1	1	1	1	0	0	0	0	1	0	0		8
_00000000000001100101100100000100	3	4.36516e-05	0	0	0	0	0	0	0	0	0	0	0	0	0	1	1	0	0	1	0	1	1	0	0	1	0	0	0	0	0	1	0	0		8
_01110000010001110110111110010100	2	2.91011e-05	0	1	1	1	0	0	0	0	0	1	0	0	0	1	1	1	0	1	1	0	1	1	1	1	1	0	0	1	0	1	0	0		8
_11000000000010110000001010000100	2	2.91011e-05	1	1	0	0	0	0	0	0	0	0	0	0	1	0	1	1	0	0	0	0	0	0	1	0	1	0	0	0	0	1	0	0		8
_01000000000010110000000100010100	2	2.91011e-05	0	1	0	0	0	0	0	0	0	0	0	0	1	0	1	1	0	0	0	0	0	0	0	1	0	0	0	1	0	1	0	0		8
_01000000000011110000101011000100	2	2.91011e-05	0	1	0	0	0	0	0	0	0	0	0	0	1	1	1	1	0	0	0	0	1	0	1	0	1	1	0	0	0	1	0	0		8
_01000000000111111101101110000000	2	2.91011e-05	0	1	0	0	0	0	0	0	0	0	0	1	1	1	1	1	1	1	0	1	1	0	1	1	1	0	0	0	0	0	0	0		8
_00110011011111011101011110000000	2	2.91011e-05	0	0	1	1	0	0	1	1	0	1	1	1	1	1	0	1	1	1	0	1	0	1	1	1	1	0	0	0	0	0	0	0		8
_01000000000011110100100100001100	2	2.91011e-05	0	1	0	0	0	0	0	0	0	0	0	0	1	1	1	1	0	1	0	0	1	0	0	1	0	0	0	0	1	1	0	0		8
_01000000000101111101101110000000	2	2.91011e-05	0	1	0	0	0	0	0	0	0	0	0	1	0	1	1	1	1	1	0	1	1	0	1	1	1	0	0	0	0	0	0	0		8
_11000000000011100100101010000100	2	2.91011e-05	1	1	0	0	0	0	0	0	0	0	0	0	1	1	1	0	0	1	0	0	1	0	1	0	1	0	0	0	0	1	0	0		8
_01000000000011110100100010000011	2	2.91011e-05	0	1	0	0	0	0	0	0	0	0	0	0	1	1	1	1	0	1	0	0	1	0	0	0	1	0	0	0	0	0	1	1		8
_00110011011100010001011100000000	2	2.91011e-05	0	0	1	1	0	0	1	1	0	1	1	1	0	0	0	1	0	0	0	1	0	1	1	1	0	0	0	0	0	0	0	0		8
_00110011011110010101011110000000	2	2.91011e-05	0	0	1	1	0	0	1	1	0	1	1	1	1	0	0	1	0	1	0	1	0	1	1	1	1	0	0	0	0	0	0	0		8
_00110011011110010001011110001000	2	2.91011e-05	0	0	1	1	0	0	1	1	0	1	1	1	1	0	0	1	0	0	0	1	0	1	1	1	1	0	0	0	1	0	0	0		8
_00110011011110010001011100000000	2	2.91011e-05	0	0	1	1	0	0	1	1	0	1	1	1	1	0	0	1	0	0	0	1	0	1	1	1	0	0	0	0	0	0	0	0		8
_00110011011101011101011110000000	2	2.91011e-05	0	0	1	1	0	0	1	1	0	1	1	1	0	1	0	1	1	1	0	1	0	1	1	1	1	0	0	0	0	0	0	0		8
_01100000010011110010110100100100	2	2.91011e-05	0	1	1	0	0	0	0	0	0	1	0	0	1	1	1	1	0	0	1	0	1	1	0	1	0	0	1	0	0	1	0	0		8
_11000000000011110100101010000011	2	2.91011e-05	1	1	0	0	0	0	0	0	0	0	0	0	1	1	1	1	0	1	0	0	1	0	1	0	1	0	0	0	0	0	1	1		8
_00110000011010110000011100000100	2	2.91011e-05	0	0	1	1	0	0	0	0	0	1	1	0	1	0	1	1	0	0	0	0	0	1	1	1	0	0	0	0	0	1	0	0		8
_01000000000010110000001011000100	2	2.91011e-05	0	1	0	0	0	0	0	0	0	0	0	0	1	0	1	1	0	0	0	0	0	0	1	0	1	1	0	0	0	1	0	0		8
_01000000000011100100100010000100	2	2.91011e-05	0	1	0	0	0	0	0	0	0	0	0	0	1	1	1	0	0	1	0	0	1	0	0	0	1	0	0	0	0	1	0	0		8
_01100000000010110000001010000011	2	2.91011e-05	0	1	1	0	0	0	0	0	0	0	0	0	1	0	1	1	0	0	0	0	0	0	1	0	1	0	0	0	0	0	1	1		8
_00110000011000110000011100000100	2	2.91011e-05	0	0	1	1	0	0	0	0	0	1	1	0	0	0	1	1	0	0	0	0	0	1	1	1	0	0	0	0	0	1	0	0		8
_00110011011100010101011110000000	2	2.91011e-05	0	0	1	1	0	0	1	1	0	1	1	1	0	0	0	1	0	1	0	1	0	1	1	1	1	0	0	0	0	0	0	0		8
_00110011011100010001011110001000	2	2.91011e-05	0	0	1	1	0	0	1	1	0	1	1	1	0	0	0	1	0	0	0	1	0	1	1	1	1	0	0	0	1	0	0	0		8
_00110011011110010001011110000001	1	1.45505e-05	0	0	1	1	0	0	1	1	0	1	1	1	1	0	0	1	0	0	0	1	0	1	1	1	1	0	0	0	0	0	0	1		8
_01000000000111101111101110000000	1	1.45505e-05	0	1	0	0	0	0	0	0	0	0	0	1	1	1	1	0	1	1	1	1	1	0	1	1	1	0	0	0	0	0	0	0		8
_00110011011101111001011110000000	1	1.45505e-05	0	0	1	1	0	0	1	1	0	1	1	1	0	1	1	1	1	0	0	1	0	1	1	1	1	0	0	0	0	0	0	0		8
_00100000011100110000011100000100	1	1.45505e-05	0	0	1	0	0	0	0	0	0	1	1	1	0	0	1	1	0	0	0	0	0	1	1	1	0	0	0	0	0	1	0	0		8
_00100000011110110000011100000100	1	1.45505e-05	0	0	1	0	0	0	0	0	0	1	1	1	1	0	1	1	0	0	0	0	0	1	1	1	0	0	0	0	0	1	0	0		8
_10110011011100010001011110000000	1	1.45505e-05	1	0	1	1	0	0	1	1	0	1	1	1	0	0	0	1	0	0	0	1	0	1	1	1	1	0	0	0	0	0	0	0		8
_01000000000011100100100100000100	1	1.45505e-05	0	1	0	0	0	0	0	0	0	0	0	0	1	1	1	0	0	1	0	0	1	0	0	1	0	0	0	0	0	1	0	0		8
_00110011011100000001011110000000	1	1.45505e-05	0	0	1	1	0	0	1	1	0	1	1	1	0	0	0	0	0	0	0	1	0	1	1	1	1	0	0	0	0	0	0	0		8
_00000000000011100100100100000010	1	1.45505e-05	0	0	0	0	0	0	0	0	0	0	0	0	1	1	1	0	0	1	0	0	1	0	0	1	0	0	0	0	0	0	1	0		8
_01110000011100110000011100000100	1	1.45505e-05	0	1	1	1	0	0	0	0	0	1	1	1	0	0	1	1	0	0	0	0	0	1	1	1	0	0	0	0	0	1	0	0		8
_00110011011111111001011110000000	1	1.45505e-05	0	0	1	1	0	0	1	1	0	1	1	1	1	1	1	1	1	0	0	1	0	1	1	1	1	0	0	0	0	0	0	0		8
_00100011011101011001011110000000	1	1.45505e-05	0	0	1	0	0	0	1	1	0	1	1	1	0	1	0	1	1	0	0	1	0	1	1	1	1	0	0	0	0	0	0	0		8
_00110011011110000001011110000000	1	1.45505e-05	0	0	1	1	0	0	1	1	0	1	1	1	1	0	0	0	0	0	0	1	0	1	1	1	1	0	0	0	0	0	0	0		8
_01110011011111011001011110000000	1	1.45505e-05	0	1	1	1	0	0	1	1	0	1	1	1	1	1	0	1	1	0	0	1	0	1	1	1	1	0	0	0	0	0	0	0		8
_01110011011101011001011110000000	1	1.45505e-05	0	1	1	1	0	0	1	1	0	1	1	1	0	1	0	1	1	0	0	1	0	1	1	1	1	0	0	0	0	0	0	0		8
_01000000000101101111101110000000	1	1.45505e-05	0	1	0	0	0	0	0	0	0	0	0	1	0	1	1	0	1	1	1	1	1	0	1	1	1	0	0	0	0	0	0	0		8
_00100011011111011001011110000000	1	1.45505e-05	0	0	1	0	0	0	1	1	0	1	1	1	1	1	0	1	1	0	0	1	0	1	1	1	1	0	0	0	0	0	0	0		8
_00000000000010110100100100000100	1	1.45505e-05	0	0	0	0	0	0	0	0	0	0	0	0	1	0	1	1	0	1	0	0	1	0	0	1	0	0	0	0	0	1	0	0		8
_01110000011110110000011100000100	1	1.45505e-05	0	1	1	1	0	0	0	0	0	1	1	1	1	0	1	1	0	0	0	0	0	1	1	1	0	0	0	0	0	1	0	0		8
_00001100000010110000000100000100	1	1.45505e-05	0	0	0	0	1	1	0	0	0	0	0	0	1	0	1	1	0	0	0	0	0	0	0	1	0	0	0	0	0	1	0	0		8
_10110011011110010001011110000000	1	1.45505e-05	1	0	1	1	0	0	1	1	0	1	1	1	1	0	0	1	0	0	0	1	0	1	1	1	1	0	0	0	0	0	0	0		8
_00000000000011100101100100000010	219	0.00318657	0	0	0	0	0	0	0	0	0	0	0	0	1	1	1	0	0	1	0	1	1	0	0	1	0	0	0	0	0	0	1	0		9
_01000000000011110100101010000011	155	0.00225533	0	1	0	0	0	0	0	0	0	0	0	0	1	1	1	1	0	1	0	0	1	0	1	0	1	0	0	0	0	0	1	1		9
_01000000000011100100101010000100	149	0.00216803	0	1	0	0	0	0	0	0	0	0	0	0	1	1	1	0	0	1	0	0	1	0	1	0	1	0	0	0	0	1	0	0		9
_00110011011101011001011110000000	110	0.00160056	0	0	1	1	0	0	1	1	0	1	1	1	0	1	0	1	1	0	0	1	0	1	1	1	1	0	0	0	0	0	0	0		9
_00110011011111011001011110000000	109	0.00158601	0	0	1	1	0	0	1	1	0	1	1	1	1	1	0	1	1	0	0	1	0	1	1	1	1	0	0	0	0	0	0	0		9
_00110000011100110000011100000100	84	0.00122224	0	0	1	1	0	0	0	0	0	1	1	1	0	0	1	1	0	0	0	0	0	1	1	1	0	0	0	0	0	1	0	0		9
_00110000011110110000011100000100	81	0.00117859	0	0	1	1	0	0	0	0	0	1	1	1	1	0	1	1	0	0	0	0	0	1	1	1	0	0	0	0	0	1	0	0		9
_00000000000011110100100100000100	76	0.00110584	0	0	0	0	0	0	0	0	0	0	0	0	1	1	1	1	0	1	0	0	1	0	0	1	0	0	0	0	0	1	0	0		9
_00000000000001110101100100000010	15	0.000218258	0	0	0	0	0	0	0	0	0	0	0	0	0	1	1	1	0	1	0	1	1	0	0	1	0	0	0	0	0	0	1	0		9
_00000000000011100101100100000011	12	0.000174606	0	0	0	0	0	0	0	0	0	0	0	0	1	1	1	0	0	1	0	1	1	0	0	1	0	0	0	0	0	0	1	1		9
_01100000010011110010110001000100	12	0.000174606	0	1	1	0	0	0	0	0	0	1	0	0	1	1	1	1	0	0	1	0	1	1	0	0	0	1	0	0	0	1	0	0		9
_01010000110101101100111110000100	10	0.000145505	0	1	0	1	0	0	0	0	1	1	0	1	0	1	1	0	1	1	0	0	1	1	1	1	1	0	0	0	0	1	0	0		9
_01000000000010110000001010000110	10	0.000145505	0	1	0	0	0	0	0	0	0	0	0	0	1	0	1	1	0	0	0	0	0	0	1	0	1	0	0	0	0	1	1	0		9
_00000001000011110100100000000010	10	0.000145505	0	0	0	0	0	0	0	1	0	0	0	0	1	1	1	1	0	1	0	0	1	0	0	0	0	0	0	0	0	0	1	0		9
_01010000110111101100111110000100	10	0.000145505	0	1	0	1	0	0	0	0	1	1	0	1	1	1	1	0	1	1	0	0	1	1	1	1	1	0	0	0	0	1	0	0		9
_01000000000001100100101010000010	10	0.000145505	0	1	0	0	0	0	0	0	0	0	0	0	0	1	1	0	0	1	0	0	1	0	1	0	1	0	0	0	0	0	1	0		9
_10000000000011100101100100000010	9	0.000130955	1	0	0	0	0	0	0	0	0	0	0	0	1	1	1	0	0	1	0	1	1	0	0	1	0	0	0	0	0	0	1	0		9
_01000000000011110101101110000010	9	0.000130955	0	1	0	0	0	0	0	0	0	0	0	0	1	1	1	1	0	1	0	1	1	0	1	1	1	0	0	0	0	0	1	0		9
_01000000000001100100101010000100	8	0.000116404	0	1	0	0	0	0	0	0	0	0	0	0	0	1	1	0	0	1	0	0	1	0	1	0	1	0	0	0	0	1	0	0		9
_01000000000001100101100100010000	6	8.73032e-05	0	1	0	0	0	0	0	0	0	0	0	0	0	1	1	0	0	1	0	1	1	0	0	1	0	0	0	1	0	0	0	0		9
_00010000001100110000001100000100	6	8.73032e-05	0	0	0	1	0	0	0	0	0	0	1	1	0	0	1	1	0	0	0	0	0	0	1	1	0	0	0	0	0	1	0	0		9
_01000000000011110101100100001010	6	8.73032e-05	0	1	0	0	0	0	0	0	0	0	0	0	1	1	1	1	0	1	0	1	1	0	0	1	0	0	0	0	1	0	1	0		9
_11010000001111000000001100001100	6	8.73032e-05	1	1	0	1	0	0	0	0	0	0	1	1	1	1	0	0	0	0	0	0	0	0	1	1	0	0	0	0	1	1	0	0		9
_00000000000011110101100000000011	6	8.73032e-05	0	0	0	0	0	0	0	0	0	0	0	0	1	1	1	1	0	1	0	1	1	0	0	0	0	0	0	0	0	0	1	1		9
_11100000010111111000110001100100	6	8.73032e-05	1	1	1	0	0	0	0	0	0	1	0	1	1	1	1	1	1	0	0	0	1	1	0	0	0	1	1	0	0	1	0	0		9
_11010000001100000000001100001100	6	8.73032e-05	1	1	0	1	0	0	0	0	0	0	1	1	0	0	0	0	0	0	0	0	0	0	1	1	0	0	0	0	1	1	0	0		9
_00010010001100010001001100000000	5	7.27527e-05	0	0	0	1	0	0	1	0	0	0	1	1	0	0	0	1	0	0	0	1	0	0	1	1	0	0	0	0	0	0	0	0		9
_00000000000011100100100100000110	5	7.27527e-05	0	0	0	0	0	0	0	0	0	0	0	0	1	1	1	0	0	1	0	0	1	0	0	1	0	0	0	0	0	1	1	0		9
_01110000011111111000011110000100	5	7.27527e-05	0	1	1	1	0	0	0	0	0	1	1	1	1	1	1	1	1	0	0	0	0	1	1	1	1	0	0	0	0	1	0	0		9
_00110000010101111100110100000100	5	7.27527e-05	0	0	1	1	0	0	0	0	0	1	0	1	0	1	1	1	1	1	0	0	1	1	0	1	0	0	0	0	0	1	0	0		9
_01010000111110100000011001100100	5	7.27527e-05	0	1	0	1	0	0	0	0	1	1	1	1	1	0	1	0	0	0	0	0	0	1	1	0	0	1	1	0	0	1	0	0		9
_01110000011101111000011110000100	5	7.27527e-05	0	1	1	1	0	0	0	0	0	1	1	1	0	1	1	1	1	0	0	0	0	1	1	1	1	0	0	0	0	1	0	0		9
_00111111011110010001011110000000	5	7.27527e-05	0	0	1	1	1	1	1	1	0	1	1	1	1	0	0	1	0	0	0	1	0	1	1	1	1	0	0	0	0	0	0	0		9
_00111111011100010001011110000000	5	7.27527e-05	0	0	1	1	1	1	1	1	0	1	1	1	0	0	0	1	0	0	0	1	0	1	1	1	1	0	0	0	0	0	0	0		9
_00110000010111111100110100000100	5	7.27527e-05	0	0	1	1	0	0	0	0	0	1	0	1	1	1	1	1	1	1	0	0	1	1	0	1	0	0	0	0	0	1	0	0		9
_01000000000011110100101010001100	4	5.82021e-05	0	1	0	0	0	0	0	0	0	0	0	0	1	1	1	1	0	1	0	0	1	0	1	0	1	0	0	0	1	1	0	0		9
_01000000000011100110101010000011	4	5.82021e-05	0	1	0	0	0	0	0	0	0	0	0	0	1	1	1	0	0	1	1	0	1	0	1	0	1	0	0	0	0	0	1	1		9
_01000000000010110000001010010100	4	5.82021e-05	0	1	0	0	0	0	0	0	0	0	0	0	1	0	1	1	0	0	0	0	0	0	1	0	1	0	0	1	0	1	0	0		9
_00000000000011100100101010000011	4	5.82021e-05	0	0	0	0	0	0	0	0	0	0	0	0	1	1	1	0	0	1	0	0	1	0	1	0	1	0	0	0	0	0	1	1		9
_01000000000010110100001010000100	4	5.82021e-05	0	1	0	0	0	0	0	0	0	0	0	0	1	0	1	1	0	1	0	0	0	0	1	0	1	0	0	0	0	1	0	0		9
_00000000000011100101100100000100	4	5.82021e-05	0	0	0	0	0	0	0	0	0	0	0	0	1	1	1	0	0	1	0	1	1	0	0	1	0	0	0	0	0	1	0	0		9
_01100000010111111000110001101100	4	5.82021e-05	0	1	1	0	0	0	0	0	0	1	0	1	1	1	1	1	1	0	0	0	1	1	0	0	0	1	1	0	1	1	0	0		9
_00000000000011100100101010000100	4	5.82021e-05	0	0	0	0	0	0	0	0	0	0	0	0	1	1	1	0	0	1	0	0	1	0	1	0	1	0	0	0	0	1	0	0		9
_01000000000010110100001010000011	4	5.82021e-05	0	1	0	0	0	0	0	0	0	0	0	0	1	0	1	1	0	1	0	0	0	0	1	0	1	0	0	0	0	0	1	1		9
_00000000000011110100100100000011	4	5.82021e-05	0	0	0	0	0	0	0	0	0	0	0	0	1	1	1	1	0	1	0	0	1	0	0	1	0	0	0	0	0	0	1	1		9
_00000000000010110101100100000010	3	4.36516e-05	0	0	0	0	0	0	0	0	0	0	0	0	1	0	1	1	0	1	0	1	1	0	0	1	0	0	0	0	0	0	1	0		9
_00010000111100100000011100000100	3	4.36516e-05	0	0	0	1	0	0	0	0	1	1	1	1	0	0	1	0	0	0	0	0	0	1	1	1	0	0	0	0	0	1	0	0		9
_01110000011100110000011100100100	3	4.36516e-05	0	1	1	1	0	0	0	0	0	1	1	1	0	0	1	1	0	0	0	0	0	1	1	1	0	0	1	0	0	1	0	0		9
_01000000000011100101100100000010	3	4.36516e-05	0	1	0	0	0	0	0	0	0	0	0	0	1	1	1	0	0	1	0	1	1	0	0	1	0	0	0	0	0	0	1	0		9
_01110000011110110000011100100100	3	4.36516e-05	0	1	1	1	0	0	0	0	0	1	1	1	1	0	1	1	0	0	0	0	0	1	1	1	0	0	1	0	0	1	0	0		9
_00000000000001110101100100000100	3	4.36516e-05	0	0	0	0	0	0	0	0	0	0	0	0	0	1	1	1	0	1	0	1	1	0	0	1	0	0	0	0	0	1	0	0		9
_01000000000010110001000100010010	3	4.36516e-05	0	1	0	0	0	0	0	0	0	0	0	0	1	0	1	1	0	0	0	1	0	0	0	1	0	0	0	1	0	0	1	0		9
_10000000000011110100100100000100	3	4.36516e-05	1	0	0	0	0	0	0	0	0	0	0	0	1	1	1	1	0	1	0	0	1	0	0	1	0	0	0	0	0	1	0	0		9
_00110000011011110000011100000100	2	2.91011e-05	0	0	1	1	0	0	0	0	0	1	1	0	1	1	1	1	0	0	0	0	0	1	1	1	0	0	0	0	0	1	0	0		9
_01110000011100110000011100001100	2	2.91011e-05	0	1	1	1	0	0	0	0	0	1	1	1	0	0	1	1	0	0	0	0	0	1	1	1	0	0	0	0	1	1	0	0		9
_01000000000011100100101010010011	2	2.91011e-05	0	1	0	0	0	0	0	0	0	0	0	0	1	1	1	0	0	1	0	0	1	0	1	0	1	0	0	1	0	0	1	1		9
_01100000010011111000110001100100	2	2.91011e-05	0	1	1	0	0	0	0	0	0	1	0	0	1	1	1	1	1	0	0	0	1	1	0	0	0	1	1	0	0	1	0	0		9
_01100000010111101000110001100100	2	2.91011e-05	0	1	1	0	0	0	0	0	0	1	0	1	1	1	1	0	1	0	0	0	1	1	0	0	0	1	1	0	0	1	0	0		9
_01000000000101101101101110000000	2	2.91011e-05	0	1	0	0	0	0	0	0	0	0	0	1	0	1	1	0	1	1	0	1	1	0	1	1	1	0	0	0	0	0	0	0		9
_01000000000010100100101010000011	2	2.91011e-05	0	1	0	0	0	0	0	0	0	0	0	0	1	0	1	0	0	1	0	0	1	0	1	0	1	0	0	0	0	0	1	1		9
_01100000000011100100101010000011	2	2.91011e-05	0	1	1	0	0	0	0	0	0	0	0	0	1	1	1	0	0	1	0	0	1	0	1	0	1	0	0	0	0	0	1	1		9
_01010000000011100100101010000011	2	2.91011e-05	0	1	0	1	0	0	0	0	0	0	0	0	1	1	1	0	0	1	0	0	1	0	1	0	1	0	0	0	0	0	1	1		9
_01000000000111101101101110000000	2	2.91011e-05	0	1	0	0	0	0	0	0	0	0	0	1	1	1	1	0	1	1	0	1	1	0	1	1	1	0	0	0	0	0	0	0		9
_01110000011100110000011100010100	2	2.91011e-05	0	1	1	1	0	0	0	0	0	1	1	1	0	0	1	1	0	0	0	0	0	1	1	1	0	0	0	1	0	1	0	0		9
_11000000000011110100101010000100	2	2.91011e-05	1	1	0	0	0	0	0	0	0	0	0	0	1	1	1	1	0	1	0	0	1	0	1	0	1	0	0	0	0	1	0	0		9
_01110000011110110000011100001100	2	2.91011e-05	0	1	1	1	0	0	0	0	0	1	1	1	1	0	1	1	0	0	0	0	0	1	1	1	0	0	0	0	1	1	0	0		9
_01000000000010110000001010010011	2	2.91011e-05	0	1	0	0	0	0	0	0	0	0	0	0	1	0	1	1	0	0	0	0	0	0	1	0	1	0	0	1	0	0	1	1		9
_01000000000011110000001010000011	2	2.91011e-05	0	1	0	0	0	0	0	0	0	0	0	0	1	1	1	1	0	0	0	0	0	0	1	0	1	0	0	0	0	0	1	1		9
_01000000000011110100100010000100	2	2.91011e-05	0	1	0	0	0	0	0	0	0	0	0	0	1	1	1	1	0	1	0	0	1	0	0	0	1	0	0	0	0	1	0	0		9
_00110000011001110000011100000100	2	2.91011e-05	0	0	1	1	0	0	0	0	0	1	1	0	0	1	1	1	0	0	0	0	0	1	1	1	0	0	0	0	0	1	0	0		9
_01000000000011100100100100010100	2	2.91011e-05	0	1	0	0	0	0	0	0	0	0	0	0	1	1	1	0	0	1	0	0	1	0	0	1	0	0	0	1	0	1	0	0		9
_01000000000001100100100100010100	2	2.91011e-05	0	1	0	0	0	0	0	0	0	0	0	0	0	1	1	0	0	1	0	0	1	0	0	1	0	0	0	1	0	1	0	0		9
_01110000011110110000011100010100	2	2.91011e-05	0	1	1	1	0	0	0	0	0	1	1	1	1	0	1	1	0	0	0	0	0	1	1	1	0	0	0	1	0	1	0	0		9
_01000000000011110000001010000100	2	2.91011e-05	0	1	0	0	0	0	0	0	0	0	0	0	1	1	1	1	0	0	0	0	0	0	1	0	1	0	0	0	0	1	0	0		9
_01000000000010100100101010000100	2	2.91011e-05	0	1	0	0	0	0	0	0	0	0	0	0	1	0	1	0	0	1	0	0	1	0	1	0	1	0	0	0	0	1	0	0		9
_00100000000011100100100100000100	1	1.45505e-05	0	0	1	0	0	0	0	0	0	0	0	0	1	1	1	0	0	1	0	0	1	0	0	1	0	0	0	0	0	1	0	0		9
_00110011011111010001011110000001	1	1.45505e-05	0	0	1	1	0	0	1	1	0	1	1	1	1	1	0	1	0	0	0	1	0	1	1	1	1	0	0	0	0	0	0	1		9
_00100000011101110000011100000100	1	1.45505e-05	0	0	1	0	0	0	0	0	0	1	1	1	0	1	1	1	0	0	0	0	0	1	1	1	0	0	0	0	0	1	0	0		9
_01110000011111110000011100000100	1	1.45505e-05	0	1	1	1	0	0	0	0	0	1	1	1	1	1	1	1	0	0	0	0	0	1	1	1	0	0	0	0	0	1	0	0		9
_00100000011111110000011100000100	1	1.45505e-05	0	0	1	0	0	0	0	0	0	1	1	1	1	1	1	1	0	0	0	0	0	1	1	1	0	0	0	0	0	1	0	0		9
_01110000011101110000011100000100	1	1.45505e-05	0	1	1	1	0	0	0	0	0	1	1	1	0	1	1	1	0	0	0	0	0	1	1	1	0	0	0	0	0	1	0	0		9
_00010000000011100100100100000100	1	1.45505e-05	0	0	0	1	0	0	0	0	0	0	0	0	1	1	1	0	0	1	0	0	1	0	0	1	0	0	0	0	0	1	0	0		9
_01000000000011110100100100000100	1	1.45505e-05	0	1	0	0	0	0	0	0	0	0	0	0	1	1	1	1	0	1	0	0	1	0	0	1	0	0	0	0	0	1	0	0		9
_00000000000011110100100100000010	1	1.45505e-05	0	0	0	0	0	0	0	0	0	0	0	0	1	1	1	1	0	1	0	0	1	0	0	1	0	0	0	0	0	0	1	0		9
_00000000000011110101100100000010	222	0.00323022	0	0	0	0	0	0	0	0	0	0	0	0	1	1	1	1	0	1	0	1	1	0	0	1	0	0	0	0	0	0	1	0		10
_01100000010111111000110001100100	180	0.0026191	0	1	1	0	0	0	0	0	0	1	0	1	1	1	1	1	1	0	0	0	1	1	0	0	0	1	1	0	0	1	0	0		10
_01000000000011110100101010000100	151	0.00219713	0	1	0	0	0	0	0	0	0	0	0	0	1	1	1	1	0	1	0	0	1	0	1	0	1	0	0	0	0	1	0	0		10
_00110000011101110000011100000100	78	0.00113494	0	0	1	1	0	0	0	0	0	1	1	1	0	1	1	1	0	0	0	0	0	1	1	1	0	0	0	0	0	1	0	0		10
_00110000011111110000011100000100	75	0.00109129	0	0	1	1	0	0	0	0	0	1	1	1	1	1	1	1	0	0	0	0	0	1	1	1	0	0	0	0	0	1	0	0		10
_00000000000011110101100100000011	12	0.000174606	0	0	0	0	0	0	0	0	0	0	0	0	1	1	1	1	0	1	0	1	1	0	0	1	0	0	0	0	0	0	1	1		10
_01000000000111111100101110000100	10	0.000145505	0	1	0	0	0	0	0	0	0	0	0	1	1	1	1	1	1	1	0	0	1	0	1	1	1	0	0	0	0	1	0	0		10
_01000000000101111100101110000100	10	0.000145505	0	1	0	0	0	0	0	0	0	0	0	1	0	1	1	1	1	1	0	0	1	0	1	1	1	0	0	0	0	1	0	0		10
_01000000000001110100101010000010	10	0.000145505	0	1	0	0	0	0	0	0	0	0	0	0	0	1	1	1	0	1	0	0	1	0	1	0	1	0	0	0	0	0	1	0		10
_01000000000011100100101010000110	10	0.000145505	0	1	0	0	0	0	0	0	0	0	0	0	1	1	1	0	0	1	0	0	1	0	1	0	1	0	0	0	0	1	1	0		10
_10000000000011110101100100000010	9	0.000130955	1	0	0	0	0	0	0	0	0	0	0	0	1	1	1	1	0	1	0	1	1	0	0	1	0	0	0	0	0	0	1	0		10
_01000000000011100101101110000010	9	0.000130955	0	1	0	0	0	0	0	0	0	0	0	0	1	1	1	0	0	1	0	1	1	0	1	1	1	0	0	0	0	0	1	0		10
_01000000000001110100101010000100	8	0.000116404	0	1	0	0	0	0	0	0	0	0	0	0	0	1	1	1	0	1	0	0	1	0	1	0	1	0	0	0	0	1	0	0		10
_00111100011111110000011100000100	7	0.000101854	0	0	1	1	1	1	0	0	0	1	1	1	1	1	1	1	0	0	0	0	0	1	1	1	0	0	0	0	0	1	0	0		10
_00111100011101110000011100000100	7	0.000101854	0	0	1	1	1	1	0	0	0	1	1	1	0	1	1	1	0	0	0	0	0	1	1	1	0	0	0	0	0	1	0	0		10
_00010000001110110000001100000100	6	8.73032e-05	0	0	0	1	0	0	0	0	0	0	1	1	1	0	1	1	0	0	0	0	0	0	1	1	0	0	0	0	0	1	0	0		10
_11100000010101111000110001100100	6	8.73032e-05	1	1	1	0	0	0	0	0	0	1	0	1	0	1	1	1	1	0	0	0	1	1	0	0	0	1	1	0	0	1	0	0		10
_11010000001101000000001100001100	6	8.73032e-05	1	1	0	1	0	0	0	0	0	0	1	1	0	1	0	0	0	0	0	0	0	0	1	1	0	0	0	0	1	1	0	0		10
_00010000001101110000001100000100	6	8.73032e-05	0	0	0	1	0	0	0	0	0	0	1	1	0	1	1	1	0	0	0	0	0	0	1	1	0	0	0	0	0	1	0	0		10
_01000000000001110101100100010000	6	8.73032e-05	0	1	0	0	0	0	0	0	0	0	0	0	0	1	1	1	0	1	0	1	1	0	0	1	0	0	0	1	0	0	0	0		10
_00000000000011110100100100000110	5	7.27527e-05	0	0	0	0	0	0	0	0	0	0	0	0	1	1	1	1	0	1	0	0	1	0	0	1	0	0	0	0	0	1	1	0		10
_01010000111100100000011001100100	5	7.27527e-05	0	1	0	1	0	0	0	0	1	1	1	1	0	0	1	0	0	0	0	0	0	1	1	0	0	1	1	0	0	1	0	0		10
_01010000111111100000011001100100	5	7.27527e-05	0	1	0	1	0	0	0	0	1	1	1	1	1	1	1	0	0	0	0	0	0	1	1	0	0	1	1	0	0	1	0	0		10
_00010010001110010001001100000000	5	7.27527e-05	0	0	0	1	0	0	1	0	0	0	1	1	1	0	0	1	0	0	0	1	0	0	1	1	0	0	0	0	0	0	0	0		10
_00000000000011110100101010000100	4	5.82021e-05	0	0	0	0	0	0	0	0	0	0	0	0	1	1	1	1	0	1	0	0	1	0	1	0	1	0	0	0	0	1	0	0		10
_01000000000011110110101010000011	4	5.82021e-05	0	1	0	0	0	0	0	0	0	0	0	0	1	1	1	1	0	1	1	0	1	0	1	0	1	0	0	0	0	0	1	1		10
_00110000010011110110110100000100	4	5.82021e-05	0	0	1	1	0	0	0	0	0	1	0	0	1	1	1	1	0	1	1	0	1	1	0	1	0	0	0	0	0	1	0	0		10
_01010000110011100110111110000100	4	5.82021e-05	0	1	0	1	0	0	0	0	1	1	0	0	1	1	1	0	0	1	1	0	1	1	1	1	1	0	0	0	0	1	0	0		10
_01000000000001100100101010010100	4	5.82021e-05	0	1	0	0	0	0	0	0	0	0	0	0	0	1	1	0	0	1	0	0	1	0	1	0	1	0	0	1	0	1	0	0		10
_00000000000011110101100100000100	4	5.82021e-05	0	0	0	0	0	0	0	0	0	0	0	0	1	1	1	1	0	1	0	1	1	0	0	1	0	0	0	0	0	1	0	0		10
_01000000000011100100101010010100	4	5.82021e-05	0	1	0	0	0	0	0	0	0	0	0	0	1	1	1	0	0	1	0	0	1	0	1	0	1	0	0	1	0	1	0	0		10
_00000000000011110100101010000011	4	5.82021e-05	0	0	0	0	0	0	0	0	0	0	0	0	1	1	1	1	0	1	0	0	1	0	1	0	1	0	0	0	0	0	1	1		10
_01100000010101111000110001101100	4	5.82021e-05	0	1	1	0	0	0	0	0	0	1	0	1	0	1	1	1	1	0	0	0	1	1	0	0	0	1	1	0	1	1	0	0		10
_01001100000010110000001010000100	4	5.82021e-05	0	1	0	0	1	1	0	0	0	0	0	0	1	0	1	1	0	0	0	0	0	0	1	0	1	0	0	0	0	1	0	0		10
_01110000011111110000011100100100	3	4.36516e-05	0	1	1	1	0	0	0	0	0	1	1	1	1	1	1	1	0	0	0	0	0	1	1	1	0	0	1	0	0	1	0	0		10
_01110000011101110000011100100100	3	4.36516e-05	0	1	1	1	0	0	0	0	0	1	1	1	0	1	1	1	0	0	0	0	0	1	1	1	0	0	1	0	0	1	0	0		10
_10110000011110110000011100000100	3	4.36516e-05	1	0	1	1	0	0	0	0	0	1	1	1	1	0	1	1	0	0	0	0	0	1	1	1	0	0	0	0	0	1	0	0		10
_00010000000011100101100100000010	3	4.36516e-05	0	0	0	1	0	0	0	0	0	0	0	0	1	1	1	0	0	1	0	1	1	0	0	1	0	0	0	0	0	0	1	0		10
_10110000011100110000011100000100	3	4.36516e-05	1	0	1	1	0	0	0	0	0	1	1	1	0	0	1	1	0	0	0	0	0	1	1	1	0	0	0	0	0	1	0	0		10
_00010000111101100000011100000100	3	4.36516e-05	0	0	0	1	0	0	0	0	1	1	1	1	0	1	1	0	0	0	0	0	0	1	1	1	0	0	0	0	0	1	0	0		10
_01000000000011110101100100000010	3	4.36516e-05	0	1	0	0	0	0	0	0	0	0	0	0	1	1	1	1	0	1	0	1	1	0	0	1	0	0	0	0	0	0	1	0		10
_00010000111110100000011100000100	3	4.36516e-05	0	0	0	1	0	0	0	0	1	1	1	1	1	0	1	0	0	0	0	0	0	1	1	1	0	0	0	0	0	1	0	0		10
_00100000000011100101100100000010	3	4.36516e-05	0	0	1	0	0	0	0	0	0	0	0	0	1	1	1	0	0	1	0	1	1	0	0	1	0	0	0	0	0	0	1	0		10
_01000000000011100101100100010010	3	4.36516e-05	0	1	0	0	0	0	0	0	0	0	0	0	1	1	1	0	0	1	0	1	1	0	0	1	0	0	0	1	0	0	1	0		10
_01110000011101110000011100001100	2	2.91011e-05	0	1	1	1	0	0	0	0	0	1	1	1	0	1	1	1	0	0	0	0	0	1	1	1	0	0	0	0	1	1	0	0		10
_01000000000011110100101010010011	2	2.91011e-05	0	1	0	0	0	0	0	0	0	0	0	0	1	1	1	1	0	1	0	0	1	0	1	0	1	0	0	1	0	0	1	1		10
_01001100000011100100101010000011	2	2.91011e-05	0	1	0	0	1	1	0	0	0	0	0	0	1	1	1	0	0	1	0	0	1	0	1	0	1	0	0	0	0	0	1	1		10
_01100000010101101000110001100100	2	2.91011e-05	0	1	1	0	0	0	0	0	0	1	0	1	0	1	1	0	1	0	0	0	1	1	0	0	0	1	1	0	0	1	0	0		10
_01110000011000110000011001100100	2	2.91011e-05	0	1	1	1	0	0	0	0	0	1	1	0	0	0	1	1	0	0	0	0	0	1	1	0	0	1	1	0	0	1	0	0		10
_01100000000011110100101010000011	2	2.91011e-05	0	1	1	0	0	0	0	0	0	0	0	0	1	1	1	1	0	1	0	0	1	0	1	0	1	0	0	0	0	0	1	1		10
_01000000000010110100101010000100	2	2.91011e-05	0	1	0	0	0	0	0	0	0	0	0	0	1	0	1	1	0	1	0	0	1	0	1	0	1	0	0	0	0	1	0	0		10
_01000000000011110100101110000100	2	2.91011e-05	0	1	0	0	0	0	0	0	0	0	0	0	1	1	1	1	0	1	0	0	1	0	1	1	1	0	0	0	0	1	0	0		10
_01000000000011110100100100010100	2	2.91011e-05	0	1	0	0	0	0	0	0	0	0	0	0	1	1	1	1	0	1	0	0	1	0	0	1	0	0	0	1	0	1	0	0		10
_01001100000010110000001010000011	2	2.91011e-05	0	1	0	0	1	1	0	0	0	0	0	0	1	0	1	1	0	0	0	0	0	0	1	0	1	0	0	0	0	0	1	1		10
_01110000011111110000011100010100	2	2.91011e-05	0	1	1	1	0	0	0	0	0	1	1	1	1	1	1	1	0	0	0	0	0	1	1	1	0	0	0	1	0	1	0	0		10
_01110000011111110000011100001100	2	2.91011e-05	0	1	1	1	0	0	0	0	0	1	1	1	1	1	1	1	0	0	0	0	0	1	1	1	0	0	0	0	1	1	0	0		10
_01110000011101110000011100010100	2	2.91011e-05	0	1	1	1	0	0	0	0	0	1	1	1	0	1	1	1	0	0	0	0	0	1	1	1	0	0	0	1	0	1	0	0		10
_00110000011110110100011100000100	2	2.91011e-05	0	0	1	1	0	0	0	0	0	1	1	1	1	0	1	1	0	1	0	0	0	1	1	1	0	0	0	0	0	1	0	0		10
_01000000000011100100101110000100	2	2.91011e-05	0	1	0	0	0	0	0	0	0	0	0	0	1	1	1	0	0	1	0	0	1	0	1	1	1	0	0	0	0	1	0	0		10
_01000000000001110100100100010100	2	2.91011e-05	0	1	0	0	0	0	0	0	0	0	0	0	0	1	1	1	0	1	0	0	1	0	0	1	0	0	0	1	0	1	0	0		10
_00110000011100110100011100000100	2	2.91011e-05	0	0	1	1	0	0	0	0	0	1	1	1	0	0	1	1	0	1	0	0	0	1	1	1	0	0	0	0	0	1	0	0		10
_01100000010001111000110001100100	2	2.91011e-05	0	1	1	0	0	0	0	0	0	1	0	0	0	1	1	1	1	0	0	0	1	1	0	0	0	1	1	0	0	1	0	0		10
_01110000011010110000011001100100	2	2.91011e-05	0	1	1	1	0	0	0	0	0	1	1	0	1	0	1	1	0	0	0	0	0	1	1	0	0	1	1	0	0	1	0	0		10
_00110011011101011001011110001000	2	2.91011e-05	0	0	1	1	0	0	1	1	0	1	1	1	0	1	0	1	1	0	0	1	0	1	1	1	1	0	0	0	1	0	0	0		10
_01100000000011110100101010000100	2	2.91011e-05	0	1	1	0	0	0	0	0	0	0	0	0	1	1	1	1	0	1	0	0	1	0	1	0	1	0	0	0	0	1	0	0		10
_01100000000011100100101010000100	2	2.91011e-05	0	1	1	0	0	0	0	0	0	0	0	0	1	1	1	0	0	1	0	0	1	0	1	0	1	0	0	0	0	1	0	0		10
_01010000000011100100101010000100	2	2.91011e-05	0	1	0	1	0	0	0	0	0	0	0	0	1	1	1	0	0	1	0	0	1	0	1	0	1	0	0	0	0	1	0	0		10
_01010000000011110100101010000011	2	2.91011e-05	0	1	0	1	0	0	0	0	0	0	0	0	1	1	1	1	0	1	0	0	1	0	1	0	1	0	0	0	0	0	1	1		10
_01000000000010110100101010000011	2	2.91011e-05	0	1	0	0	0	0	0	0	0	0	0	0	1	0	1	1	0	1	0	0	1	0	1	0	1	0	0	0	0	0	1	1		10
_00110011011111011001011110001000	2	2.91011e-05	0	0	1	1	0	0	1	1	0	1	1	1	1	1	0	1	1	0	0	1	0	1	1	1	1	0	0	0	1	0	0	0		10
_00110000011110100000011100000100	1	1.45505e-05	0	0	1	1	0	0	0	0	0	1	1	1	1	0	1	0	0	0	0	0	0	1	1	1	0	0	0	0	0	1	0	0		10
_00110000011100100000011100000100	1	1.45505e-05	0	0	1	1	0	0	0	0	0	1	1	1	0	0	1	0	0	0	0	0	0	1	1	1	0	0	0	0	0	1	0	0		10
_01100000011100110000011001100100	1	1.45505e-05	0	1	1	0	0	0	0	0	0	1	1	1	0	0	1	1	0	0	0	0	0	1	1	0	0	1	1	0	0	1	0	0		10
_00010000000011110100100100000100	1	1.45505e-05	0	0	0	1	0	0	0	0	0	0	0	0	1	1	1	1	0	1	0	0	1	0	0	1	0	0	0	0	0	1	0	0		10
_00001100000011100100100100000100	1	1.45505e-05	0	0	0	0	1	1	0	0	0	0	0	0	1	1	1	0	0	1	0	0	1	0	0	1	0	0	0	0	0	1	0	0		10
_01100000011110110000011001100100	1	1.45505e-05	0	1	1	0	0	0	0	0	0	1	1	1	1	0	1	1	0	0	0	0	0	1	1	0	0	1	1	0	0	1	0	0		10
_00110000011111110100111100000100	1	1.45505e-05	0	0	1	1	0	0	0	0	0	1	1	1	1	1	1	1	0	1	0	0	1	1	1	1	0	0	0	0	0	1	0	0		10
_00100000000011110100100100000100	1	1.45505e-05	0	0	1	0	0	0	0	0	0	0	0	0	1	1	1	1	0	1	0	0	1	0	0	1	0	0	0	0	0	1	0	0		10
_00110000011101110100111100000100	1	1.45505e-05	0	0	1	1	0	0	0	0	0	1	1	1	0	1	1	1	0	1	0	0	1	1	1	1	0	0	0	0	0	1	0	0		10
_10110011011101011001011110000000	1	1.45505e-05	1	0	1	1	0	0	1	1	0	1	1	1	0	1	0	1	1	0	0	1	0	1	1	1	1	0	0	0	0	0	0	0		10
_10110011011111011001011110000000	1	1.45505e-05	1	0	1	1	0	0	1	1	0	1	1	1	1	1	0	1	1	0	0	1	0	1	1	1	1	0	0	0	0	0	0	0		10
_01000000000011100110101010000100	1	1.45505e-05	0	1	0	0	0	0	0	0	0	0	0	0	1	1	1	0	0	1	1	0	1	0	1	0	1	0	0	0	0	1	0	0		10
_00110011011101001001011110000000	1	1.45505e-05	0	0	1	1	0	0	1	1	0	1	1	1	0	1	0	0	1	0	0	1	0	1	1	1	1	0	0	0	0	0	0	0		10
_01000000000011110110101010000100	1	1.45505e-05	0	1	0	0	0	0	0	0	0	0	0	0	1	1	1	1	0	1	1	0	1	0	1	0	1	0	0	0	0	1	0	0		10
_00110000011110110000010100000100	1	1.45505e-05	0	0	1	1	0	0	0	0	0	1	1	1	1	0	1	1	0	0	0	0	0	1	0	1	0	0	0	0	0	1	0	0		10
_00110000011100110000010100000100	1	1.45505e-05	0	0	1	1	0	0	0	0	0	1	1	1	0	0	1	1	0	0	0	0	0	1	0	1	0	0	0	0	0	1	0	0		10
_00110011011111001001011110000000	1	1.45505e-05	0	0	1	1	0	0	1	1	0	1	1	1	1	1	0	0	1	0	0	1	0	1	1	1	1	0	0	0	0	0	0	0		10
_01100000010101111000110001100100	184	0.0026773	0	1	1	0	0	0	0	0	0	1	0	1	0	1	1	1	1	0	0	0	1	1	0	0	0	1	1	0	0	1	0	0		11
_01110000011100110000011001100100	93	0.0013532	0	1	1	1	0	0	0	0	0	1	1	1	0	0	1	1	0	0	0	0	0	1	1	0	0	1	1	0	0	1	0	0		11
_01110000011110110000011001100100	88	0.00128045	0	1	1	1	0	0	0	0	0	1	1	1	1	0	1	1	0	0	0	0	0	1	1	0	0	1	1	0	0	1	0	0		11
_01100000010111111000110100100100	15	0.000218258	0	1	1	0	0	0	0	0	0	1	0	1	1	1	1	1	1	0	0	0	1	1	0	1	0	0	1	0	0	1	0	0		11
_01100000010101111000110100100100	15	0.000218258	0	1	1	0	0	0	0	0	0	1	0	1	0	1	1	1	1	0	0	0	1	1	0	1	0	0	1	0	0	1	0	0		11
_01000000000111101100101110000100	10	0.000145505	0	1	0	0	0	0	0	0	0	0	0	1	1	1	1	0	1	1	0	0	1	0	1	1	1	0	0	0	0	1	0	0		11
_01000000000011110100101010000110	10	0.000145505	0	1	0	0	0	0	0	0	0	0	0	0	1	1	1	1	0	1	0	0	1	0	1	0	1	0	0	0	0	1	1	0		11
_01000000000101101100101110000100	10	0.000145505	0	1	0	0	0	0	0	0	0	0	0	1	0	1	1	0	1	1	0	0	1	0	1	1	1	0	0	0	0	1	0	0		11
_00111100011100110000011100000100	7	0.000101854	0	0	1	1	1	1	0	0	0	1	1	1	0	0	1	1	0	0	0	0	0	1	1	1	0	0	0	0	0	1	0	0		11
_00111100011110110000011100000100	7	0.000101854	0	0	1	1	1	1	0	0	0	1	1	1	1	0	1	1	0	0	0	0	0	1	1	1	0	0	0	0	0	1	0	0		11
_00010000001111110000001100000100	6	8.73032e-05	0	0	0	1	0	0	0	0	0	0	1	1	1	1	1	1	0	0	0	0	0	0	1	1	0	0	0	0	0	1	0	0		11
_01010000111101100000011001100100	5	7.27527e-05	0	1	0	1	0	0	0	0	1	1	1	1	0	1	1	0	0	0	0	0	0	1	1	0	0	1	1	0	0	1	0	0		11
_01100000010110111000110001100100	4	5.82021e-05	0	1	1	0	0	0	0	0	0	1	0	1	1	0	1	1	1	0	0	0	1	1	0	0	0	1	1	0	0	1	0	0		11
_01100000010111111000110001110100	4	5.82021e-05	0	1	1	0	0	0	0	0	0	1	0	1	1	1	1	1	1	0	0	0	1	1	0	0	0	1	1	1	0	1	0	0		11
_01001100000011100100101010000100	4	5.82021e-05	0	1	0	0	1	1	0	0	0	0	0	0	1	1	1	0	0	1	0	0	1	0	1	0	1	0	0	0	0	1	0	0		11
_01001100000011110100101010000100	4	5.82021e-05	0	1	0	0	1	1	0	0	0	0	0	0	1	1	1	1	0	1	0	0	1	0	1	0	1	0	0	0	0	1	0	0		11
_01000000000001110100101010010100	4	5.82021e-05	0	1	0	0	0	0	0	0	0	0	0	0	0	1	1	1	0	1	0	0	1	0	1	0	1	0	0	1	0	1	0	0		11
_01000000000011110100101010010100	4	5.82021e-05	0	1	0	0	0	0	0	0	0	0	0	0	1	1	1	1	0	1	0	0	1	0	1	0	1	0	0	1	0	1	0	0		11
_00100000000011110101100100000010	3	4.36516e-05	0	0	1	0	0	0	0	0	0	0	0	0	1	1	1	1	0	1	0	1	1	0	0	1	0	0	0	0	0	0	1	0		11
_01000000000011110101100100010010	3	4.36516e-05	0	1	0	0	0	0	0	0	0	0	0	0	1	1	1	1	0	1	0	1	1	0	0	1	0	0	0	1	0	0	1	0		11
_11110000011110110000011001100100	3	4.36516e-05	1	1	1	1	0	0	0	0	0	1	1	1	1	0	1	1	0	0	0	0	0	1	1	0	0	1	1	0	0	1	0	0		11
_10110000011101110000011100000100	3	4.36516e-05	1	0	1	1	0	0	0	0	0	1	1	1	0	1	1	1	0	0	0	0	0	1	1	1	0	0	0	0	0	1	0	0		11
_10110000011111110000011100000100	3	4.36516e-05	1	0	1	1	0	0	0	0	0	1	1	1	1	1	1	1	0	0	0	0	0	1	1	1	0	0	0	0	0	1	0	0		11
_00010000111111100000011100000100	3	4.36516e-05	0	0	0	1	0	0	0	0	1	1	1	1	1	1	1	0	0	0	0	0	0	1	1	1	0	0	0	0	0	1	0	0		11
_00010000000011110101100100000010	3	4.36516e-05	0	0	0	1	0	0	0	0	0	0	0	0	1	1	1	1	0	1	0	1	1	0	0	1	0	0	0	0	0	0	1	0		11
_01110000010111111000110001100100	2	2.91011e-05	0	1	1	1	0	0	0	0	0	1	0	1	1	1	1	1	1	0	0	0	1	1	0	0	0	1	1	0	0	1	0	0		11
_01110000011011110000011001100100	2	2.91011e-05	0	1	1	1	0	0	0	0	0	1	1	0	1	1	1	1	0	0	0	0	0	1	1	0	0	1	1	0	0	1	0	0		11
_01110000011110110000011001101100	2	2.91011e-05	0	1	1	1	0	0	0	0	0	1	1	1	1	0	1	1	0	0	0	0	0	1	1	0	0	1	1	0	1	1	0	0		11
_01110000010111111100110001100100	2	2.91011e-05	0	1	1	1	0	0	0	0	0	1	0	1	1	1	1	1	1	1	0	0	1	1	0	0	0	1	1	0	0	1	0	0		11
_01110000011001110000011001100100	2	2.91011e-05	0	1	1	1	0	0	0	0	0	1	1	0	0	1	1	1	0	0	0	0	0	1	1	0	0	1	1	0	0	1	0	0		11
_01101100010111111000110001100100	2	2.91011e-05	0	1	1	0	1	1	0	0	0	1	0	1	1	1	1	1	1	0	0	0	1	1	0	0	0	1	1	0	0	1	0	0		11
_00110000011101110100011100000100	2	2.91011e-05	0	0	1	1	0	0	0	0	0	1	1	1	0	1	1	1	0	1	0	0	0	1	1	1	0	0	0	0	0	1	0	0		11
_01010000000011110100101010000100	2	2.91011e-05	0	1	0	1	0	0	0	0	0	0	0	0	1	1	1	1	0	1	0	0	1	0	1	0	1	0	0	0	0	1	0	0		11
_00110000011111110100011100000100	2	2.91011e-05	0	0	1	1	0	0	0	0	0	1	1	1	1	1	1	1	0	1	0	0	0	1	1	1	0	0	0	0	0	1	0	0		11
_01101100010101111000110001100100	2	2.91011e-05	0	1	1	0	1	1	0	0	0	1	0	1	0	1	1	1	1	0	0	0	1	1	0	0	0	1	1	0	0	1	0	0		11
_01100000010111111000110001100110	2	2.91011e-05	0	1	1	0	0	0	0	0	0	1	0	1	1	1	1	1	1	0	0	0	1	1	0	0	0	1	1	0	0	1	1	0		11
_01110000010101111100110001100100	2	2.91011e-05	0	1	1	1	0	0	0	0	0	1	0	1	0	1	1	1	1	1	0	0	1	1	0	0	0	1	1	0	0	1	0	0		11
_01001100000011110100101010000011	2	2.91011e-05	0	1	0	0	1	1	0	0	0	0	0	0	1	1	1	1	0	1	0	0	1	0	1	0	1	0	0	0	0	0	1	1		11
_01110000011110110000010001100100	1	1.45505e-05	0	1	1	1	0	0	0	0	0	1	1	1	1	0	1	1	0	0	0	0	0	1	0	0	0	1	1	0	0	1	0	0		11
_01110000011110100000011001100100	1	1.45505e-05	0	1	1	1	0	0	0	0	0	1	1	1	1	0	1	0	0	0	0	0	0	1	1	0	0	1	1	0	0	1	0	0		11
_00110000011111110000010100000100	1	1.45505e-05	0	0	1	1	0	0	0	0	0	1	1	1	1	1	1	1	0	0	0	0	0	1	0	1	0	0	0	0	0	1	0	0		11
_00110000011101110000010100000100	1	1.45505e-05	0	0	1	1	0	0	0	0	0	1	1	1	0	1	1	1	0	0	0	0	0	1	0	1	0	0	0	0	0	1	0	0		11
_00110000011101100000011100000100	1	1.45505e-05	0	0	1	1	0	0	0	0	0	1	1	1	0	1	1	0	0	0	0	0	0	1	1	1	0	0	0	0	0	1	0	0		11
_01100000011101110000011001100100	1	1.45505e-05	0	1	1	0	0	0	0	0	0	1	1	1	0	1	1	1	0	0	0	0	0	1	1	0	0	1	1	0	0	1	0	0		11
_00110000011111100000011100000100	1	1.45505e-05	0	0	1	1	0	0	0	0	0	1	1	1	1	1	1	0	0	0	0	0	0	1	1	1	0	0	0	0	0	1	0	0		11
_00001100000011110100100100000100	1	1.45505e-05	0	0	0	0	1	1	0	0	0	0	0	0	1	1	1	1	0	1	0	0	1	0	0	1	0	0	0	0	0	1	0	0		11
_01100000011111110000011001100100	1	1.45505e-05	0	1	1	0	0	0	0	0	0	1	1	1	1	1	1	1	0	0	0	0	0	1	1	0	0	1	1	0	0	1	0	0		11
_01110000011101110000011001100100	90	0.00130955	0	1	1	1	0	0	0	0	0	1	1	1	0	1	1	1	0	0	0	0	0	1	1	0	0	1	1	0	0	1	0	0		12
_01110000011111110000011001100100	85	0.0012368	0	1	1	1	0	0	0	0	0	1	1	1	1	1	1	1	0	0	0	0	0	1	1	0	0	1	1	0	0	1	0	0		12
_01100000010111111000110001010001	12	0.000174606	0	1	1	0	0	0	0	0	0	1	0	1	1	1	1	1	1	0	0	0	1	1	0	0	0	1	0	1	0	0	0	1		12
_01100000010110111000110001010001	8	0.000116404	0	1	1	0	0	0	0	0	0	1	0	1	1	0	1	1	1	0	0	0	1	1	0	0	0	1	0	1	0	0	0	1		12
_01111100011111110000011001100100	5	7.27527e-05	0	1	1	1	1	1	0	0	0	1	1	1	1	1	1	1	0	0	0	0	0	1	1	0	0	1	1	0	0	1	0	0		12
_01111100011101110000011001100100	5	7.27527e-05	0	1	1	1	1	1	0	0	0	1	1	1	0	1	1	1	0	0	0	0	0	1	1	0	0	1	1	0	0	1	0	0		12
_01100000010100111000110001100100	4	5.82021e-05	0	1	1	0	0	0	0	0	0	1	0	1	0	0	1	1	1	0	0	0	1	1	0	0	0	1	1	0	0	1	0	0		12
_01100000010111111000110001100001	4	5.82021e-05	0	1	1	0	0	0	0	0	0	1	0	1	1	1	1	1	1	0	0	0	1	1	0	0	0	1	1	0	0	0	0	1		12
_01100000010101111000110001110100	4	5.82021e-05	0	1	1	0	0	0	0	0	0	1	0	1	0	1	1	1	1	0	0	0	1	1	0	0	0	1	1	1	0	1	0	0		12
_01110000011100110000011001110100	4	5.82021e-05	0	1	1	1	0	0	0	0	0	1	1	1	0	0	1	1	0	0	0	0	0	1	1	0	0	1	1	1	0	1	0	0		12
_01110000011110110000011001110100	4	5.82021e-05	0	1	1	1	0	0	0	0	0	1	1	1	1	0	1	1	0	0	0	0	0	1	1	0	0	1	1	1	0	1	0	0		12
_11110000011100110000011001100100	3	4.36516e-05	1	1	1	1	0	0	0	0	0	1	1	1	0	0	1	1	0	0	0	0	0	1	1	0	0	1	1	0	0	1	0	0		12
_11110000011111110000011001100100	3	4.36516e-05	1	1	1	1	0	0	0	0	0	1	1	1	1	1	1	1	0	0	0	0	0	1	1	0	0	1	1	0	0	1	0	0		12
_01110000011111110000011001101100	2	2.91011e-05	0	1	1	1	0	0	0	0	0	1	1	1	1	1	1	1	0	0	0	0	0	1	1	0	0	1	1	0	1	1	0	0		12
_01110000011100110000011001101100	2	2.91011e-05	0	1	1	1	0	0	0	0	0	1	1	1	0	0	1	1	0	0	0	0	0	1	1	0	0	1	1	0	1	1	0	0		12
_01100000010110111000110001100001	2	2.91011e-05	0	1	1	0	0	0	0	0	0	1	0	1	1	0	1	1	1	0	0	0	1	1	0	0	0	1	1	0	0	0	0	1		12
_01110000010101111000110001100100	2	2.91011e-05	0	1	1	1	0	0	0	0	0	1	0	1	0	1	1	1	1	0	0	0	1	1	0	0	0	1	1	0	0	1	0	0		12
_01110000011100110000010001100100	1	1.45505e-05	0	1	1	1	0	0	0	0	0	1	1	1	0	0	1	1	0	0	0	0	0	1	0	0	0	1	1	0	0	1	0	0		12
_01110000011100100000011001100100	1	1.45505e-05	0	1	1	1	0	0	0	0	0	1	1	1	0	0	1	0	0	0	0	0	0	1	1	0	0	1	1	0	0	1	0	0		12
_01110000011111100000011001100100	1	1.45505e-05	0	1	1	1	0	0	0	0	0	1	1	1	1	1	1	0	0	0	0	0	0	1	1	0	0	1	1	0	0	1	0	0		12
_01110000011111110000010001100100	1	1.45505e-05	0	1	1	1	0	0	0	0	0	1	1	1	1	1	1	1	0	0	0	0	0	1	0	0	0	1	1	0	0	1	0	0		12
_01110000011111110000111001100100	1	1.45505e-05	0	1	1	1	0	0	0	0	0	1	1	1	1	1	1	1	0	0	0	0	1	1	1	0	0	1	1	0	0	1	0	0		12
_01111100011100110000011001100100	5	7.27527e-05	0	1	1	1	1	1	0	0	0	1	1	1	0	0	1	1	0	0	0	0	0	1	1	0	0	1	1	0	0	1	0	0		13
_01111100011110110000011001100100	5	7.27527e-05	0	1	1	1	1	1	0	0	0	1	1	1	1	0	1	1	0	0	0	0	0	1	1	0	0	1	1	0	0	1	0	0		13
_01110000011111110000011001110100	4	5.82021e-05	0	1	1	1	0	0	0	0	0	1	1	1	1	1	1	1	0	0	0	0	0	1	1	0	0	1	1	1	0	1	0	0		13
_01110000011101110000011001110100	4	5.82021e-05	0	1	1	1	0	0	0	0	0	1	1	1	0	1	1	1	0	0	0	0	0	1	1	0	0	1	1	1	0	1	0	0		13
_11110000011101110000011001100100	3	4.36516e-05	1	1	1	1	0	0	0	0	0	1	1	1	0	1	1	1	0	0	0	0	0	1	1	0	0	1	1	0	0	1	0	0		13
_01110000011101110000011001101100	2	2.91011e-05	0	1	1	1	0	0	0	0	0	1	1	1	0	1	1	1	0	0	0	0	0	1	1	0	0	1	1	0	1	1	0	0		13
_01110000011111111000011001100100	2	2.91011e-05	0	1	1	1	0	0	0	0	0	1	1	1	1	1	1	1	1	0	0	0	0	1	1	0	0	1	1	0	0	1	0	0		13
_01110000011101111000011001100100	2	2.91011e-05	0	1	1	1	0	0	0	0	0	1	1	1	0	1	1	1	1	0	0	0	0	1	1	0	0	1	1	0	0	1	0	0		13
_01110000011101100000011001100100	1	1.45505e-05	0	1	1	1	0	0	0	0	0	1	1	1	0	1	1	0	0	0	0	0	0	1	1	0	0	1	1	0	0	1	0	0		13
_01110000011101110000010001100100	1	1.45505e-05	0	1	1	1	0	0	0	0	0	1	1	1	0	1	1	1	0	0	0	0	0	1	0	0	0	1	1	0	0	1	0	0		13
_01110000011101110000111001100100	1	1.45505e-05	0	1	1	1	0	0	0	0	0	1	1	1	0	1	1	1	0	0	0	0	1	1	1	0	0	1	1	0	0	1	0	0		13
