# Supplementary material for: Mathematical Modelling of Molecular Pathways Enabling Tumour Cell Invasion and Migration
Source: PLoS Comput Biol. 2015 Nov 3;11(11):e1004571. doi: 10.1371/journal.pcbi.1004571 (PMC4631357; doi:10.1371/journal.pcbi.1004571)
Supplement: S1 File — The zip file includes: Detailed model in GINsim format (SuppMat_Model_Master_Model.zginml), Modular model in GINsim format (SuppMat_Model_ModNet.zginml), SuppMat_MaBoSS_MasterModel.bnd (To simulate the model, MaBoSS needs to be downloaded from maboss.curie.fr and launched with the following command line:./MaBoSS -c SuppMat_MaBoSS_MasterModel.cfg -o SuppMat_MaBoSS_MasterModel SuppMat_MaBoSS_MasterModel.bnd), SuppMat_MaBoSS_MasterModel.cfg, SuppMat_MaBoSS_ModNet.bnd (To simulate the model, MaBoSS needs to be downloaded from maboss.curie.fr and launched with the following command line:./MaBoSS -c SuppMat_MaBoSS_ModNet.cfg -o SuppMat_MaBoSS_ModNet SuppMat_MaBoSS_ModNet.bnd), SuppMat_MaBoSS_ModNet.cfg. (ZIP) [file pcbi.1004571.s017.zip]

Archive with 16 entries (13 files):
- SuppMat_models/
- SuppMat_models/SuppMat_Model_MaBoSS_MasterModel.bnd
- __MACOSX/
- __MACOSX/SuppMat_models/
- __MACOSX/SuppMat_models/._SuppMat_Model_MaBoSS_MasterModel.bnd
- SuppMat_models/SuppMat_Model_MaBoSS_MasterModel.cfg
- __MACOSX/SuppMat_models/._SuppMat_Model_MaBoSS_MasterModel.cfg
- SuppMat_models/SuppMat_Model_MaBoSS_ModNet.bnd
- __MACOSX/SuppMat_models/._SuppMat_Model_MaBoSS_ModNet.bnd
- SuppMat_models/SuppMat_Model_MaBoSS_ModNet.cfg
- __MACOSX/SuppMat_models/._SuppMat_Model_MaBoSS_ModNet.cfg
- SuppMat_models/SuppMat_Model_Master_Model.zginml
- __MACOSX/SuppMat_models/._SuppMat_Model_Master_Model.zginml
- SuppMat_models/SuppMat_Model_ModNet.zginml
- __MACOSX/SuppMat_models/._SuppMat_Model_ModNet.zginml
- __MACOSX/._SuppMat_models
