# Supplementary material for: Mathematical Modelling of Molecular Pathways Enabling Tumour Cell Invasion and Migration
Source: PLoS Comput Biol. 2015 Nov 3;11(11):e1004571. doi: 10.1371/journal.pcbi.1004571 (PMC4631357; doi:10.1371/journal.pcbi.1004571)
Supplement: S1 File — The zip file includes: Detailed model in GINsim format (SuppMat_Model_Master_Model.zginml), Modular model in GINsim format (SuppMat_Model_ModNet.zginml), SuppMat_MaBoSS_MasterModel.bnd (To simulate the model, MaBoSS needs to be downloaded from maboss.curie.fr and launched with the following command line:./MaBoSS -c SuppMat_MaBoSS_MasterModel.cfg -o SuppMat_MaBoSS_MasterModel SuppMat_MaBoSS_MasterModel.bnd), SuppMat_MaBoSS_MasterModel.cfg, SuppMat_MaBoSS_ModNet.bnd (To simulate the model, MaBoSS needs to be downloaded from maboss.curie.fr and launched with the following command line:./MaBoSS -c SuppMat_MaBoSS_ModNet.cfg -o SuppMat_MaBoSS_ModNet SuppMat_MaBoSS_ModNet.bnd), SuppMat_MaBoSS_ModNet.cfg. (ZIP) [file pcbi.1004571.s017.zip › SuppMat_models/SuppMat_Model_MaBoSS_MasterModel.bnd]

Node ECMicroenv {
  logic = (ECMicroenv);
  rate_up = @logic ? $u_ECMicroenv : 0;
  rate_down = @logic ? 0 : $d_ECMicroenv;
}

Node DNAdamage {
  logic = (DNAdamage);
  rate_up = @logic ? $u_DNAdamage : 0;
  rate_down = @logic ? 0 : $d_DNAdamage;
}

Node Metastasis {
  logic = (Migration);
  rate_up = @logic ? $u_Metastasis : 0;
  rate_down = @logic ? 0 : $d_Metastasis;
}

Node Migration {
  logic = (VIM & AKT2 & ERK & !miR200 & !AKT1 & EMT & Invasion & !p63);
  rate_up = @logic ? $u_Migration : 0;
  rate_down = @logic ? 0 : $d_Migration;
}

Node Invasion {
  logic = ((SMAD & CDH2) | CTNNB1);
  rate_up = @logic ? $u_Invasion : 0;
  rate_down = @logic ? 0 : $d_Invasion;
}

Node EMT {
  logic = (!CDH1 & CDH2);
  rate_up = @logic ? $u_EMT : 0;
  rate_down = @logic ? 0 : $d_EMT;
}

Node Apoptosis {
  logic = ((p53 | p63 | p73 | miR200 | miR34) & !ZEB2 & !AKT1 & !ERK);
  rate_up = @logic ? $u_Apoptosis : 0;
  rate_down = @logic ? 0 : $d_Apoptosis;
}

Node CellCycleArrest {
  logic = ((miR203 | miR200 | miR34 | ZEB2 | p21) & !AKT1);
  rate_up = @logic ? $u_CellCycleArrest : 0;
  rate_down = @logic ? 0 : $d_CellCycleArrest;
}

Node GF {
  logic = (!CDH1 & (GF | CDH2));
  rate_up = @logic ? $u_GF : 0;
  rate_down = @logic ? 0 : $d_GF;
}

Node TGFbeta {
  logic = ((ECMicroenv | NICD) & !CTNNB1);
  rate_up = @logic ? $u_TGFbeta : 0;
  rate_down = @logic ? 0 : $d_TGFbeta;
}

Node p21 {
  logic = (((SMAD & NICD) | p63 | p53 | p73 | AKT2) & !(AKT1 | ERK));
  rate_up = @logic ? $u_p21 : 0;
  rate_down = @logic ? 0 : $d_p21;
}

Node CDH1 {
  logic = (!TWIST1 & !SNAI2 & !ZEB1 & !ZEB2 & !SNAI1 & !AKT2);
  rate_up = @logic ? $u_CDH1 : 0;
  rate_down = @logic ? 0 : $d_CDH1;
}

Node CDH2 {
  logic = (TWIST1);
  rate_up = @logic ? $u_CDH2 : 0;
  rate_down = @logic ? 0 : $d_CDH2;
}

Node VIM {
  logic = (CTNNB1 | ZEB2);
  rate_up = @logic ? $u_VIM : 0;
  rate_down = @logic ? 0 : $d_VIM;
}

Node TWIST1 {
  logic = (CTNNB1 | NICD | SNAI1);
  rate_up = @logic ? $u_TWIST1 : 0;
  rate_down = @logic ? 0 : $d_TWIST1;
}

Node SNAI1 {
  logic = ((NICD | TWIST1) & !miR203 & !miR34 & !p53 & !CTNNB1);
  rate_up = @logic ? $u_SNAI1 : 0;
  rate_down = @logic ? 0 : $d_SNAI1;
}

Node SNAI2 {
  logic = ((TWIST1 | CTNNB1 | NICD) & !miR200 & !p53 & !miR203);
  rate_up = @logic ? $u_SNAI2 : 0;
  rate_down = @logic ? 0 : $d_SNAI2;
}

Node ZEB1 {
  logic = (((TWIST1 & SNAI1) | CTNNB1 | SNAI2 | NICD) & !miR200);
  rate_up = @logic ? $u_ZEB1 : 0;
  rate_down = @logic ? 0 : $d_ZEB1;
}

Node ZEB2 {
  logic = ((SNAI1 | (SNAI2 & TWIST1) | NICD) & !miR200 & !miR203);
  rate_up = @logic ? $u_ZEB2 : 0;
  rate_down = @logic ? 0 : $d_ZEB2;
}

Node AKT1 {
  logic = (CTNNB1 & (NICD | TGFbeta | GF | CDH2) & !p53 & !miR34 & !CDH1);
  rate_up = @logic ? $u_AKT1 : 0;
  rate_down = @logic ? 0 : $d_AKT1;
}

Node DKK1 {
  logic = (CTNNB1 | NICD);
  rate_up = @logic ? $u_DKK1 : 0;
  rate_down = @logic ? 0 : $d_DKK1;
}

Node CTNNB1 {
  logic = (!DKK1 & !p53 & !AKT1 & !miR34 & !miR200 & !CDH1 & !CDH2 & !p63);
  rate_up = @logic ? $u_CTNNB1 : 0;
  rate_down = @logic ? 0 : $d_CTNNB1;
}

Node NICD {
  logic = (!p53 & !p63 & !p73 & !miR200 & !miR34 & ECMicroenv);
  rate_up = @logic ? $u_NICD : 0;
  rate_down = @logic ? 0 : $d_NICD;
}

Node p63 {
  logic = (DNAdamage & !NICD & !AKT1 & !AKT2 & !p53 & !miR203);
  rate_up = @logic ? $u_p63 : 0;
  rate_down = @logic ? 0 : $d_p63;
}

Node p53 {
  logic = ((DNAdamage | CTNNB1 | NICD | miR34) & !SNAI2 & !p73 & !AKT1 & !AKT2);
  rate_up = @logic ? $u_p53 : 0;
  rate_down = @logic ? 0 : $d_p53;
}

Node p73 {
  logic = (DNAdamage & !ZEB1 & !AKT1 & !p53 & !AKT2);
  rate_up = @logic ? $u_p73 : 0;
  rate_down = @logic ? 0 : $d_p73;
}

Node miR200 {
  logic = ((p63 | p53 | p73) & !(AKT2 | SNAI1 | SNAI2 | ZEB1 | ZEB2));
  rate_up = @logic ? $u_miR200 : 0;
  rate_down = @logic ? 0 : $d_miR200;
}

Node miR203 {
  logic = (p53 & !(SNAI1 | ZEB1 | ZEB2));
  rate_up = @logic ? $u_miR203 : 0;
  rate_down = @logic ? 0 : $d_miR203;
}

Node miR34 {
  logic = (!(SNAI1 | ZEB1 | ZEB2) & (p53 | p73) & AKT2 & !p63 & !AKT1);
  rate_up = @logic ? $u_miR34 : 0;
  rate_down = @logic ? 0 : $d_miR34;
}

Node AKT2 {
  logic = (TWIST1 & (TGFbeta | GF | CDH2) & !(miR203 | miR34 | p53));
  rate_up = @logic ? $u_AKT2 : 0;
  rate_down = @logic ? 0 : $d_AKT2;
}

Node ERK {
  logic = ((SMAD | CDH2 | GF | NICD) & !AKT1);
  rate_up = @logic ? $u_ERK : 0;
  rate_down = @logic ? 0 : $d_ERK;
}

Node SMAD {
  logic = (TGFbeta & !miR200 & !miR203);
  rate_up = @logic ? $u_SMAD : 0;
  rate_down = @logic ? 0 : $d_SMAD;
}
