# Supplementary material for: Mathematical Modelling of Molecular Pathways Enabling Tumour Cell Invasion and Migration
Source: PLoS Comput Biol. 2015 Nov 3;11(11):e1004571. doi: 10.1371/journal.pcbi.1004571 (PMC4631357; doi:10.1371/journal.pcbi.1004571)
Supplement: S1 File — The zip file includes: Detailed model in GINsim format (SuppMat_Model_Master_Model.zginml), Modular model in GINsim format (SuppMat_Model_ModNet.zginml), SuppMat_MaBoSS_MasterModel.bnd (To simulate the model, MaBoSS needs to be downloaded from maboss.curie.fr and launched with the following command line:./MaBoSS -c SuppMat_MaBoSS_MasterModel.cfg -o SuppMat_MaBoSS_MasterModel SuppMat_MaBoSS_MasterModel.bnd), SuppMat_MaBoSS_MasterModel.cfg, SuppMat_MaBoSS_ModNet.bnd (To simulate the model, MaBoSS needs to be downloaded from maboss.curie.fr and launched with the following command line:./MaBoSS -c SuppMat_MaBoSS_ModNet.cfg -o SuppMat_MaBoSS_ModNet SuppMat_MaBoSS_ModNet.bnd), SuppMat_MaBoSS_ModNet.cfg. (ZIP) [file pcbi.1004571.s017.zip › SuppMat_models/SuppMat_Model_MaBoSS_MasterModel.cfg]

$u_ECMicroenv=1
$d_ECMicroenv=1
$u_DNAdamage=1
$d_DNAdamage=1
$u_Metastasis=1
$d_Metastasis=1
$u_Migration=1
$d_Migration=1
$u_Invasion=1
$d_Invasion=1
$u_EMT=1
$d_EMT=1
$u_Apoptosis=1
$d_Apoptosis=1
$u_CellCycleArrest=1
$d_CellCycleArrest=1
$u_GF=1
$d_GF=1
$u_TGFbeta=1
$d_TGFbeta=1
$u_p21=1
$d_p21=1
$u_CDH1=1
$d_CDH1=1
$u_CDH2=1
$d_CDH2=1
$u_VIM=1
$d_VIM=1
$u_TWIST1=1
$d_TWIST1=1
$u_SNAI1=1
$d_SNAI1=1
$u_SNAI2=1
$d_SNAI2=1
$u_ZEB1=1
$d_ZEB1=1
$u_ZEB2=1
$d_ZEB2=1
$u_AKT1=1
$d_AKT1=1
$u_DKK1=1
$d_DKK1=1
$u_CTNNB1=1
$d_CTNNB1=1
$u_NICD=1
$d_NICD=1
$u_p63=1
$d_p63=1
$u_p53=1
$d_p53=1
$u_p73=1
$d_p73=1
$u_miR200=1
$d_miR200=1
$u_miR203=1
$d_miR203=1
$u_miR34=1
$d_miR34=1
$u_AKT2=1
$d_AKT2=1
$u_ERK=1
$d_ERK=1
$u_SMAD=1
$d_SMAD=1
//ECMicroenv.istate=0
//DNAdamage.istate=0
Metastasis.istate=0
Migration.istate=0
Invasion.istate=0
EMT.istate=0
Apoptosis.istate=0
CellCycleArrest.istate=0
//GF.istate=0
//TGFbeta.istate=0
p21.istate=0
CDH1.istate=0
CDH2.istate=0
VIM.istate=0
TWIST1.istate=0
SNAI1.istate=0
SNAI2.istate=0
ZEB1.istate=0
ZEB2.istate=0
AKT1.istate=0
DKK1.istate=0
CTNNB1.istate=0
NICD.istate=0
p63.istate=0
p53.istate=0
p73.istate=0
miR200.istate=1
miR203.istate=1
miR34.istate=1
AKT2.istate=0
ERK.istate=0
SMAD.istate=0
ECMicroenv.is_internal=1
DNAdamage.is_internal=1
Metastasis.is_internal=0
Migration.is_internal=0
Invasion.is_internal=0
EMT.is_internal=0
Apoptosis.is_internal=0
CellCycleArrest.is_internal=0
GF.is_internal=1
TGFbeta.is_internal=1
p21.is_internal=1
CDH1.is_internal=1
CDH2.is_internal=1
VIM.is_internal=1
TWIST1.is_internal=1
SNAI1.is_internal=1
SNAI2.is_internal=1
ZEB1.is_internal=1
ZEB2.is_internal=1
AKT1.is_internal=1
DKK1.is_internal=1
CTNNB1.is_internal=1
NICD.is_internal=1
p63.is_internal=1
p53.is_internal=1
p73.is_internal=1
miR200.is_internal=1
miR203.is_internal=1
miR34.is_internal=1
AKT2.is_internal=1
ERK.is_internal=1
SMAD.is_internal=1
discrete_time = 0
use_physrandgen = FALSE
seed_pseudorandom = 100
sample_count = 50000
max_time = 50
time_tick = 0.1
thread_count = 4
statdist_traj_count = 100
statdist_cluster_threshold = 0.9
