# Supplementary material for: Mathematical Modelling of Molecular Pathways Enabling Tumour Cell Invasion and Migration
Source: PLoS Comput Biol. 2015 Nov 3;11(11):e1004571. doi: 10.1371/journal.pcbi.1004571 (PMC4631357; doi:10.1371/journal.pcbi.1004571)
Supplement: S1 File — The zip file includes: Detailed model in GINsim format (SuppMat_Model_Master_Model.zginml), Modular model in GINsim format (SuppMat_Model_ModNet.zginml), SuppMat_MaBoSS_MasterModel.bnd (To simulate the model, MaBoSS needs to be downloaded from maboss.curie.fr and launched with the following command line:./MaBoSS -c SuppMat_MaBoSS_MasterModel.cfg -o SuppMat_MaBoSS_MasterModel SuppMat_MaBoSS_MasterModel.bnd), SuppMat_MaBoSS_MasterModel.cfg, SuppMat_MaBoSS_ModNet.bnd (To simulate the model, MaBoSS needs to be downloaded from maboss.curie.fr and launched with the following command line:./MaBoSS -c SuppMat_MaBoSS_ModNet.cfg -o SuppMat_MaBoSS_ModNet SuppMat_MaBoSS_ModNet.bnd), SuppMat_MaBoSS_ModNet.cfg. (ZIP) [file pcbi.1004571.s017.zip › SuppMat_models/SuppMat_Model_MaBoSS_ModNet.bnd]

Node ECMicroenv {
  logic = (ECMicroenv);
  rate_up = @logic ? $u_ECMicroenv : 0;
  rate_down = @logic ? 0 : $d_ECMicroenv;
}

Node DNAdamage {
  logic = (DNAdamage);
  rate_up = @logic ? $u_DNAdamage : 0;
  rate_down = @logic ? 0 : $d_DNAdamage;
}

Node GF {
  logic = ((GF | EMTreg) & !Ecadh);
  rate_up = @logic ? $u_GF : 0;
  rate_down = @logic ? 0 : $d_GF;
}

Node Metastasis {
  logic = (Migration);
  rate_up = @logic ? $u_Metastasis : 0;
  rate_down = @logic ? 0 : $d_Metastasis;
}

Node Migration {
  logic = (EMT & ERK_pthw & AKT2 & Invasion & !AKT1 & !miRNA & !p63_73);
  rate_up = @logic ? $u_Migration : 0;
  rate_down = @logic ? 0 : $d_Migration;
}

Node Invasion {
  logic = ((TGFb_pthw & EMTreg) | WNT_pthw);
  rate_up = @logic ? $u_Invasion : 0;
  rate_down = @logic ? 0 : $d_Invasion;
}

Node EMT {
  logic = (!Ecadh & EMTreg);
  rate_up = @logic ? $u_EMT : 0;
  rate_down = @logic ? 0 : $d_EMT;
}

Node Apoptosis {
  logic = (!ERK_pthw & !AKT1 & !EMTreg & (miRNA | p63_73 | p53));
  rate_up = @logic ? $u_Apoptosis : 0;
  rate_down = @logic ? 0 : $d_Apoptosis;
}

Node CCA {
  logic = ((((p53 | p63_73 | (TGFb_pthw & Notch_pthw) | AKT2) & !ERK_pthw) | miRNA | EMTreg) & !AKT1);
  rate_up = @logic ? $u_CCA : 0;
  rate_down = @logic ? 0 : $d_CCA;
}

Node TGFb_pthw {
  logic = ((Notch_pthw | ECMicroenv) & !WNT_pthw & !miRNA);
  rate_up = @logic ? $u_TGFb_pthw : 0;
  rate_down = @logic ? 0 : $d_TGFb_pthw;
}

Node Notch_pthw {
  logic = (ECMicroenv & !p53 & !p63_73 & !miRNA);
  rate_up = @logic ? $u_Notch_pthw : 0;
  rate_down = @logic ? 0 : $d_Notch_pthw;
}

Node WNT_pthw {
  logic = (!Notch_pthw & !EMTreg & !miRNA & !p53 & !p63_73 & !AKT1 & !Ecadh & !WNT_pthw);
  rate_up = @logic ? $u_WNT_pthw : 0;
  rate_down = @logic ? 0 : $d_WNT_pthw;
}

Node p53 {
  logic = ((Notch_pthw | DNAdamage | WNT_pthw) & !AKT1 & !AKT2 & !p63_73 & !EMTreg);
  rate_up = @logic ? $u_p53 : 0;
  rate_down = @logic ? 0 : $d_p53;
}

Node EMTreg {
  logic = ((Notch_pthw | WNT_pthw | EMTreg) & !miRNA & !p53);
  rate_up = @logic ? $u_EMTreg : 0;
  rate_down = @logic ? 0 : $d_EMTreg;
}

Node p63_73 {
  logic = (!Notch_pthw & !p53 & DNAdamage & !AKT2 & !AKT1 & !EMTreg);
  rate_up = @logic ? $u_p63_73 : 0;
  rate_down = @logic ? 0 : $d_p63_73;
}

Node AKT1 {
  logic = (WNT_pthw & (Notch_pthw | TGFb_pthw | GF | EMTreg) & !miRNA & !p53 & !Ecadh);
  rate_up = @logic ? $u_AKT1 : 0;
  rate_down = @logic ? 0 : $d_AKT1;
}

Node AKT2 {
  logic = ((TGFb_pthw | GF | Notch_pthw | EMTreg) & EMTreg & !miRNA & !p53);
  rate_up = @logic ? $u_AKT2 : 0;
  rate_down = @logic ? 0 : $d_AKT2;
}

Node ERK_pthw {
  logic = ((TGFb_pthw | Notch_pthw | GF | EMTreg) & !AKT1);
  rate_up = @logic ? $u_ERK_pthw : 0;
  rate_down = @logic ? 0 : $d_ERK_pthw;
}

Node miRNA {
  logic = ((p53 | p63_73) & !AKT2 & !EMTreg & !AKT1);
  rate_up = @logic ? $u_miRNA : 0;
  rate_down = @logic ? 0 : $d_miRNA;
}

Node Ecadh {
  logic = (!EMTreg & !AKT2);
  rate_up = @logic ? $u_Ecadh : 0;
  rate_down = @logic ? 0 : $d_Ecadh;
}
