# Supplementary material for: Mathematical Modelling of Molecular Pathways Enabling Tumour Cell Invasion and Migration
Source: PLoS Comput Biol. 2015 Nov 3;11(11):e1004571. doi: 10.1371/journal.pcbi.1004571 (PMC4631357; doi:10.1371/journal.pcbi.1004571)
Supplement: S1 File — The zip file includes: Detailed model in GINsim format (SuppMat_Model_Master_Model.zginml), Modular model in GINsim format (SuppMat_Model_ModNet.zginml), SuppMat_MaBoSS_MasterModel.bnd (To simulate the model, MaBoSS needs to be downloaded from maboss.curie.fr and launched with the following command line:./MaBoSS -c SuppMat_MaBoSS_MasterModel.cfg -o SuppMat_MaBoSS_MasterModel SuppMat_MaBoSS_MasterModel.bnd), SuppMat_MaBoSS_MasterModel.cfg, SuppMat_MaBoSS_ModNet.bnd (To simulate the model, MaBoSS needs to be downloaded from maboss.curie.fr and launched with the following command line:./MaBoSS -c SuppMat_MaBoSS_ModNet.cfg -o SuppMat_MaBoSS_ModNet SuppMat_MaBoSS_ModNet.bnd), SuppMat_MaBoSS_ModNet.cfg. (ZIP) [file pcbi.1004571.s017.zip › SuppMat_models/SuppMat_Model_MaBoSS_ModNet.cfg]

$u_ECMicroenv=1
$d_ECMicroenv=1
$u_DNAdamage=1
$d_DNAdamage=1
$u_GF=1
$d_GF=1
$u_Metastasis=1
$d_Metastasis=1
$u_Migration=1
$d_Migration=1
$u_Invasion=1
$d_Invasion=1
$u_EMT=1
$d_EMT=1
$u_Apoptosis=1
$d_Apoptosis=1
$u_CCA=1
$d_CCA=1
$u_TGFb_pthw=1
$d_TGFb_pthw=1
$u_Notch_pthw=1
$d_Notch_pthw=1
$u_WNT_pthw=1
$d_WNT_pthw=1
$u_p53=1
$d_p53=1
$u_EMTreg=1
$d_EMTreg=1
$u_p63_73=1
$d_p63_73=1
$u_AKT1=1
$d_AKT1=1
$u_AKT2=1
$d_AKT2=1
$u_ERK_pthw=1
$d_ERK_pthw=1
$u_miRNA=1
$d_miRNA=1
$u_Ecadh=1
$d_Ecadh=1
//ECMicroenv.istate=0
//DNAdamage.istate=0
//GF.istate=0
Metastasis.istate=0
Migration.istate=0
Invasion.istate=0
EMT.istate=0
Apoptosis.istate=0
CCA.istate=0
//TGFb_pthw.istate=0
Notch_pthw.istate=0
WNT_pthw.istate=0
p53.istate=0
EMTreg.istate=0
p63_73.istate=0
AKT1.istate=0
AKT2.istate=0
ERK_pthw.istate=0
miRNA.istate=1
Ecadh.istate=0
ECMicroenv.is_internal=1
DNAdamage.is_internal=1
GF.is_internal=1
Metastasis.is_internal=0
Migration.is_internal=0
Invasion.is_internal=0
EMT.is_internal=0
Apoptosis.is_internal=0
CCA.is_internal=0
TGFb_pthw.is_internal=1
Notch_pthw.is_internal=1
WNT_pthw.is_internal=1
p53.is_internal=1
EMTreg.is_internal=1
p63_73.is_internal=1
AKT1.is_internal=1
AKT2.is_internal=1
ERK_pthw.is_internal=1
miRNA.is_internal=1
Ecadh.is_internal=1
discrete_time = 0
use_physrandgen = FALSE
seed_pseudorandom = 100
sample_count = 50000
max_time = 50
time_tick = 0.1
thread_count = 4
statdist_traj_count = 100
statdist_cluster_threshold = 0.9
