# Supplementary material for: Mathematical Modelling of Molecular Pathways Enabling Tumour Cell Invasion and Migration
Source: PLoS Comput Biol. 2015 Nov 3;11(11):e1004571. doi: 10.1371/journal.pcbi.1004571 (PMC4631357; doi:10.1371/journal.pcbi.1004571)
Supplement: S2 File — (ZIP) [file pcbi.1004571.s018.zip]

Archive with 3 entries (2 files):
- SuppMat_metastasis_mutants.cys
- __MACOSX/
- __MACOSX/._SuppMat_metastasis_mutants.cys
